# Supplementary material for: Xiphosurid from the Tournaisian (Carboniferous) of Scotland confirms deep origin of Limuloidea
Source: Sci Rep. 2019 Nov 19;9:17102. doi: 10.1038/s41598-019-53442-5 (PMC6863854; doi:10.1038/s41598-019-53442-5)
Supplement: Supplementary file 1 — Supplementary Information [file 41598_2019_53442_MOESM1_ESM.tps]

LM=5
1522.00000 1294.00000
4099.00000 1425.00000
3243.00000 1517.00000
2745.00000 2150.00000
3474.00000 3015.00000
CURVES=1
POINTS=50
1509.00000 1300.00000
1589.00000 1219.00000
1676.00000 1145.00000
1769.00000 1078.00000
1867.00000 1019.00000
1969.00000 967.00000
2070.00000 915.00000
2172.00000 862.00000
2272.00000 808.00000
2374.00000 755.00000
2482.00000 719.00000
2590.00000 683.00000
2701.00000 671.00000
2815.00000 685.00000
2927.00000 705.00000
3027.00000 761.00000
3122.00000 824.00000
3213.00000 893.00000
3301.00000 966.00000
3389.00000 1039.00000
3487.00000 1097.00000
3588.00000 1150.00000
3690.00000 1202.00000
3792.00000 1254.00000
3900.00000 1292.00000
4007.00000 1330.00000
4075.00000 1405.00000
4000.00000 1469.00000
3895.00000 1512.00000
3785.00000 1542.00000
3672.00000 1559.00000
3558.00000 1568.00000
3444.00000 1564.00000
3331.00000 1573.00000
3253.00000 1628.00000
3284.00000 1725.00000
3376.00000 1792.00000
3469.00000 1859.00000
3558.00000 1931.00000
3622.00000 2021.00000
3667.00000 2126.00000
3713.00000 2231.00000
3722.00000 2345.00000
3715.00000 2459.00000
3702.00000 2573.00000
3689.00000 2686.00000
3677.00000 2800.00000
3658.00000 2913.00000
3576.00000 2956.00000
3462.00000 2965.00000
IMAGE=Albaniolimulus bottoni GSE2028.jpg
ID=0 
LM=5
1883.00000 2139.00000
3038.00000 1412.00000
2115.00000 1633.00000
1872.00000 1707.00000
1875.00000 1412.00000
CURVES=1
POINTS=50
1887.00000 2138.00000
1941.00000 2131.00000
1995.00000 2118.00000
2047.00000 2101.00000
2098.00000 2082.00000
2149.00000 2063.00000
2195.00000 2033.00000
2239.00000 2001.00000
2282.00000 1967.00000
2325.00000 1932.00000
2366.00000 1896.00000
2407.00000 1859.00000
2446.00000 1821.00000
2487.00000 1785.00000
2530.00000 1751.00000
2576.00000 1720.00000
2623.00000 1693.00000
2671.00000 1667.00000
2721.00000 1644.00000
2771.00000 1621.00000
2821.00000 1599.00000
2868.00000 1572.00000
2913.00000 1540.00000
2955.00000 1505.00000
2995.00000 1467.00000
3017.00000 1418.00000
2975.00000 1446.00000
2926.00000 1471.00000
2876.00000 1493.00000
2826.00000 1514.00000
2775.00000 1535.00000
2725.00000 1557.00000
2673.00000 1574.00000
2619.00000 1587.00000
2566.00000 1597.00000
2512.00000 1608.00000
2458.00000 1619.00000
2405.00000 1630.00000
2351.00000 1637.00000
2296.00000 1633.00000
2242.00000 1625.00000
2187.00000 1626.00000
2134.00000 1621.00000
2085.00000 1598.00000
2049.00000 1557.00000
2014.00000 1515.00000
1982.00000 1470.00000
1962.00000 1378.00000
1938.00000 1400.00000
1884.00000 1409.00000
IMAGE=Austrolimulus fletcheri F38274.JPG
ID=1 
LM=5
1989.00000 487.00000
1236.00000 1243.00000
1634.00000 1153.00000
1901.00000 1122.00000
1945.00000 1637.00000
CURVES=1
POINTS=50
1986.00000 482.00000
1940.00000 488.00000
1895.00000 494.00000
1849.00000 501.00000
1804.00000 507.00000
1758.00000 513.00000
1713.00000 520.00000
1672.00000 541.00000
1632.00000 563.00000
1591.00000 585.00000
1550.00000 606.00000
1510.00000 628.00000
1469.00000 650.00000
1429.00000 672.00000
1393.00000 698.00000
1369.00000 738.00000
1346.00000 777.00000
1322.00000 817.00000
1299.00000 856.00000
1275.00000 896.00000
1251.00000 935.00000
1231.00000 976.00000
1228.00000 1022.00000
1226.00000 1067.00000
1224.00000 1113.00000
1222.00000 1159.00000
1230.00000 1204.00000
1243.00000 1247.00000
1289.00000 1249.00000
1331.00000 1233.00000
1372.00000 1212.00000
1414.00000 1194.00000
1459.00000 1187.00000
1505.00000 1181.00000
1548.00000 1182.00000
1629.00000 1159.00000
1605.00000 1253.00000
1603.00000 1292.00000
1576.00000 1330.00000
1592.00000 1373.00000
1608.00000 1416.00000
1638.00000 1451.00000
1669.00000 1484.00000
1703.00000 1516.00000
1737.00000 1546.00000
1778.00000 1568.00000
1819.00000 1589.00000
1860.00000 1609.00000
1903.00000 1625.00000
1948.00000 1635.00000
IMAGE=Bellinurus arcuatus F29886.JPG
ID=2 
LM=5
2833.00000 2513.00000
3861.00000 1976.00000
3425.00000 2193.00000
3056.00000 2040.00000
3267.00000 1467.00000
CURVES=1
POINTS=50
2837.00000 2517.00000
2888.00000 2544.00000
2941.00000 2567.00000
2994.00000 2587.00000
3049.00000 2603.00000
3106.00000 2610.00000
3164.00000 2616.00000
3221.00000 2623.00000
3278.00000 2622.00000
3333.00000 2607.00000
3386.00000 2584.00000
3438.00000 2560.00000
3491.00000 2537.00000
3539.00000 2507.00000
3580.00000 2467.00000
3612.00000 2420.00000
3646.00000 2373.00000
3683.00000 2329.00000
3719.00000 2284.00000
3753.00000 2238.00000
3786.00000 2191.00000
3817.00000 2142.00000
3846.00000 2092.00000
3862.00000 2038.00000
3868.00000 1962.00000
3851.00000 1986.00000
3824.00000 2037.00000
3800.00000 2089.00000
3775.00000 2141.00000
3732.00000 2178.00000
3684.00000 2211.00000
3633.00000 2236.00000
3578.00000 2247.00000
3521.00000 2238.00000
3470.00000 2212.00000
3442.00000 2164.00000
3453.00000 2110.00000
3474.00000 2057.00000
3495.00000 2003.00000
3516.00000 1949.00000
3529.00000 1893.00000
3518.00000 1838.00000
3498.00000 1784.00000
3474.00000 1732.00000
3444.00000 1683.00000
3415.00000 1634.00000
3387.00000 1583.00000
3359.00000 1533.00000
3324.00000 1490.00000
3272.00000 1466.00000
IMAGE=Bellinurus grandaevus GSCI12805.jpg
ID=3 
LM=5
4300.00000 1244.00000
3166.00000 2739.00000
3493.00000 1996.00000
3316.00000 1477.00000
2592.00000 1694.00000
CURVES=1
POINTS=50
4301.00000 1250.00000
4315.00000 1341.00000
4329.00000 1433.00000
4344.00000 1524.00000
4356.00000 1615.00000
4340.00000 1706.00000
4325.00000 1798.00000
4309.00000 1889.00000
4287.00000 1977.00000
4240.00000 2057.00000
4192.00000 2136.00000
4144.00000 2215.00000
4095.00000 2294.00000
4028.00000 2354.00000
3951.00000 2405.00000
3873.00000 2455.00000
3796.00000 2505.00000
3718.00000 2555.00000
3636.00000 2596.00000
3548.00000 2625.00000
3460.00000 2655.00000
3373.00000 2684.00000
3285.00000 2713.00000
3196.00000 2738.00000
3166.00000 2728.00000
3245.00000 2679.00000
3327.00000 2638.00000
3412.00000 2602.00000
3497.00000 2566.00000
3571.00000 2517.00000
3614.00000 2436.00000
3661.00000 2356.00000
3704.00000 2278.00000
3680.00000 2189.00000
3655.00000 2100.00000
3577.00000 2052.00000
3499.00000 2004.00000
3445.00000 2062.00000
3390.00000 2130.00000
3298.00000 2143.00000
3207.00000 2157.00000
3119.00000 2138.00000
3033.00000 2104.00000
2947.00000 2070.00000
2861.00000 2037.00000
2781.00000 1992.00000
2705.00000 1939.00000
2641.00000 1878.00000
2616.00000 1789.00000
2590.00000 1700.00000
IMAGE=Bellinurus lacoei USNM 38860.JPG
ID=4 
LM=5
3272.00000 1444.00000
2771.00000 1161.00000
3016.00000 1299.00000
3005.00000 1460.00000
2734.00000 1476.00000
CURVES=1
POINTS=50
3271.00000 1442.00000
3268.00000 1412.00000
3266.00000 1383.00000
3262.00000 1353.00000
3244.00000 1329.00000
3227.00000 1305.00000
3210.00000 1281.00000
3191.00000 1258.00000
3165.00000 1244.00000
3138.00000 1230.00000
3112.00000 1216.00000
3086.00000 1202.00000
3057.00000 1195.00000
3028.00000 1188.00000
2999.00000 1182.00000
2970.00000 1176.00000
2940.00000 1171.00000
2911.00000 1167.00000
2881.00000 1163.00000
2852.00000 1160.00000
2822.00000 1156.00000
2793.00000 1152.00000
2763.00000 1148.00000
2734.00000 1143.00000
2730.00000 1145.00000
2758.00000 1153.00000
2787.00000 1162.00000
2815.00000 1171.00000
2844.00000 1179.00000
2872.00000 1187.00000
2902.00000 1192.00000
2931.00000 1197.00000
2961.00000 1201.00000
2988.00000 1211.00000
3008.00000 1232.00000
3016.00000 1259.00000
3017.00000 1289.00000
2994.00000 1279.00000
2964.00000 1281.00000
2934.00000 1284.00000
2905.00000 1286.00000
2875.00000 1288.00000
2850.00000 1301.00000
2828.00000 1321.00000
2807.00000 1342.00000
2785.00000 1363.00000
2769.00000 1387.00000
2754.00000 1413.00000
2747.00000 1442.00000
2741.00000 1471.00000
IMAGE=Bellinurus. cf. truemani SMF Viii 314 .JPG
ID=6 
LM=5
2980.00000 1113.00000
3227.00000 1337.00000
3102.00000 1279.00000
2987.00000 1265.00000
3000.00000 1408.00000
CURVES=1
POINTS=50
2987.00000 1109.00000
3001.00000 1107.00000
3015.00000 1106.00000
3029.00000 1107.00000
3043.00000 1111.00000
3057.00000 1116.00000
3069.00000 1122.00000
3082.00000 1129.00000
3095.00000 1136.00000
3108.00000 1142.00000
3120.00000 1149.00000
3133.00000 1156.00000
3145.00000 1163.00000
3154.00000 1173.00000
3162.00000 1185.00000
3170.00000 1198.00000
3176.00000 1210.00000
3183.00000 1223.00000
3189.00000 1236.00000
3195.00000 1249.00000
3201.00000 1262.00000
3207.00000 1275.00000
3212.00000 1288.00000
3217.00000 1302.00000
3221.00000 1316.00000
3226.00000 1329.00000
3230.00000 1343.00000
3226.00000 1344.00000
3216.00000 1334.00000
3206.00000 1324.00000
3194.00000 1316.00000
3181.00000 1308.00000
3169.00000 1302.00000
3156.00000 1297.00000
3142.00000 1291.00000
3128.00000 1288.00000
3114.00000 1285.00000
3105.00000 1291.00000
3100.00000 1305.00000
3095.00000 1318.00000
3090.00000 1332.00000
3085.00000 1345.00000
3079.00000 1358.00000
3070.00000 1369.00000
3061.00000 1380.00000
3051.00000 1390.00000
3040.00000 1399.00000
3028.00000 1407.00000
3015.00000 1412.00000
3001.00000 1417.00000
IMAGE=Bellinurus baldwini NHMUK_In_18572.JPG
ID=7 
LM=5
1990.00000 1301.00000
2742.00000 1879.00000
2346.00000 1651.00000
2031.00000 1679.00000
2096.00000 2033.00000
CURVES=1
POINTS=50
1991.00000 1294.00000
2023.00000 1292.00000
2064.00000 1290.00000
2104.00000 1288.00000
2145.00000 1287.00000
2185.00000 1293.00000
2225.00000 1304.00000
2264.00000 1314.00000
2303.00000 1325.00000
2343.00000 1335.00000
2381.00000 1347.00000
2411.00000 1376.00000
2440.00000 1405.00000
2469.00000 1433.00000
2498.00000 1462.00000
2528.00000 1490.00000
2555.00000 1520.00000
2571.00000 1558.00000
2587.00000 1595.00000
2604.00000 1632.00000
2620.00000 1670.00000
2637.00000 1707.00000
2656.00000 1743.00000
2677.00000 1778.00000
2699.00000 1812.00000
2721.00000 1847.00000
2737.00000 1875.00000
2710.00000 1845.00000
2682.00000 1814.00000
2655.00000 1784.00000
2627.00000 1754.00000
2594.00000 1731.00000
2560.00000 1707.00000
2526.00000 1684.00000
2493.00000 1661.00000
2452.00000 1656.00000
2412.00000 1651.00000
2372.00000 1651.00000
2351.00000 1680.00000
2347.00000 1720.00000
2342.00000 1761.00000
2331.00000 1799.00000
2308.00000 1833.00000
2286.00000 1867.00000
2260.00000 1898.00000
2230.00000 1927.00000
2201.00000 1955.00000
2169.00000 1979.00000
2130.00000 1993.00000
2092.00000 2007.00000
IMAGE=Bellinurus bellulus NHMUK_34889.JPG
ID=8 
LM=5
2024.00000 1695.00000
2960.00000 2458.00000
2614.00000 1986.00000
2603.00000 1680.00000
3128.00000 1696.00000
CURVES=1
POINTS=50
2018.00000 1684.00000
2015.00000 1743.00000
2013.00000 1803.00000
2010.00000 1862.00000
2020.00000 1920.00000
2041.00000 1975.00000
2061.00000 2031.00000
2081.00000 2087.00000
2105.00000 2140.00000
2149.00000 2180.00000
2193.00000 2220.00000
2237.00000 2260.00000
2281.00000 2300.00000
2325.00000 2340.00000
2381.00000 2358.00000
2439.00000 2375.00000
2496.00000 2391.00000
2553.00000 2407.00000
2610.00000 2423.00000
2667.00000 2439.00000
2725.00000 2451.00000
2784.00000 2458.00000
2843.00000 2465.00000
2902.00000 2473.00000
2961.00000 2479.00000
2951.00000 2460.00000
2893.00000 2445.00000
2836.00000 2431.00000
2778.00000 2419.00000
2721.00000 2403.00000
2677.00000 2363.00000
2634.00000 2323.00000
2615.00000 2269.00000
2606.00000 2210.00000
2603.00000 2151.00000
2603.00000 2092.00000
2605.00000 2032.00000
2610.00000 1973.00000
2668.00000 1977.00000
2727.00000 1982.00000
2787.00000 1985.00000
2846.00000 1981.00000
2905.00000 1977.00000
2965.00000 1973.00000
3015.00000 1947.00000
3062.00000 1910.00000
3109.00000 1874.00000
3120.00000 1817.00000
3129.00000 1758.00000
3138.00000 1699.00000
IMAGE=Bellinurus lunatusNHMUK_I_2754.CR2
ID=10 
LM=5
2431.00000 1673.00000
1725.00000 2305.00000
1953.00000 2150.00000
2379.00000 2117.00000
2328.00000 2481.00000
CURVES=1
POINTS=50
2432.00000 1673.00000
2393.00000 1666.00000
2354.00000 1662.00000
2315.00000 1659.00000
2276.00000 1655.00000
2237.00000 1651.00000
2200.00000 1661.00000
2162.00000 1674.00000
2125.00000 1687.00000
2088.00000 1700.00000
2051.00000 1713.00000
2014.00000 1726.00000
1977.00000 1739.00000
1946.00000 1762.00000
1918.00000 1790.00000
1890.00000 1817.00000
1862.00000 1844.00000
1839.00000 1876.00000
1817.00000 1909.00000
1796.00000 1942.00000
1774.00000 1975.00000
1762.00000 2012.00000
1752.00000 2050.00000
1743.00000 2088.00000
1735.00000 2126.00000
1730.00000 2165.00000
1725.00000 2204.00000
1721.00000 2243.00000
1718.00000 2283.00000
1721.00000 2318.00000
1749.00000 2258.00000
1762.00000 2221.00000
1794.00000 2204.00000
1832.00000 2193.00000
1870.00000 2182.00000
1907.00000 2173.00000
1944.00000 2187.00000
1970.00000 2215.00000
1992.00000 2248.00000
2014.00000 2280.00000
2037.00000 2312.00000
2059.00000 2344.00000
2084.00000 2374.00000
2117.00000 2395.00000
2151.00000 2415.00000
2185.00000 2435.00000
2220.00000 2451.00000
2259.00000 2459.00000
2297.00000 2468.00000
2335.00000 2478.00000
IMAGE=Bellinurus trilobitoides NHMUK_59324.JPG
ID=11 
LM=5
5107.00000 1878.00000
3423.00000 716.00000
3905.00000 1172.00000
3846.00000 1672.00000
2828.00000 1555.00000
CURVES=1
POINTS=50
5104.00000 1871.00000
5114.00000 1770.00000
5122.00000 1668.00000
5112.00000 1567.00000
5094.00000 1468.00000
5059.00000 1372.00000
5025.00000 1276.00000
4981.00000 1186.00000
4920.00000 1104.00000
4860.00000 1022.00000
4788.00000 950.00000
4713.00000 882.00000
4629.00000 826.00000
4537.00000 783.00000
4445.00000 740.00000
4351.00000 702.00000
4253.00000 676.00000
4155.00000 650.00000
4054.00000 639.00000
3952.00000 631.00000
3851.00000 627.00000
3750.00000 637.00000
3649.00000 653.00000
3550.00000 677.00000
3452.00000 701.00000
3429.00000 732.00000
3521.00000 775.00000
3588.00000 847.00000
3655.00000 922.00000
3730.00000 991.00000
3812.00000 1052.00000
3894.00000 1112.00000
3887.00000 1150.00000
3816.00000 1078.00000
3737.00000 1014.00000
3658.00000 950.00000
3572.00000 896.00000
3482.00000 860.00000
3385.00000 888.00000
3291.00000 928.00000
3198.00000 969.00000
3105.00000 1010.00000
3022.00000 1068.00000
2938.00000 1126.00000
2849.00000 1175.00000
2758.00000 1221.00000
2668.00000 1268.00000
2715.00000 1358.00000
2777.00000 1436.00000
2817.00000 1525.00000
IMAGE=Carcinoscorpius rotundicauda YMP IZ  55574.jpg
ID=12 
LM=5
5042.00000 2024.00000
3372.00000 1080.00000
3939.00000 1503.00000
3949.00000 2036.00000
3078.00000 2080.00000
CURVES=1
POINTS=50
5043.00000 2025.00000
5039.00000 1930.00000
5036.00000 1835.00000
5006.00000 1746.00000
4968.00000 1659.00000
4931.00000 1572.00000
4893.00000 1485.00000
4847.00000 1403.00000
4796.00000 1322.00000
4745.00000 1242.00000
4678.00000 1179.00000
4595.00000 1133.00000
4513.00000 1086.00000
4430.00000 1040.00000
4340.00000 1012.00000
4248.00000 987.00000
4157.00000 962.00000
4064.00000 950.00000
3969.00000 956.00000
3874.00000 962.00000
3780.00000 968.00000
3685.00000 974.00000
3595.00000 1004.00000
3506.00000 1036.00000
3416.00000 1068.00000
3442.00000 1110.00000
3526.00000 1154.00000
3610.00000 1199.00000
3671.00000 1270.00000
3734.00000 1341.00000
3817.00000 1387.00000
3899.00000 1435.00000
3933.00000 1500.00000
3854.00000 1448.00000
3774.00000 1396.00000
3691.00000 1350.00000
3605.00000 1311.00000
3520.00000 1287.00000
3449.00000 1351.00000
3379.00000 1415.00000
3309.00000 1479.00000
3239.00000 1543.00000
3169.00000 1606.00000
3093.00000 1663.00000
3017.00000 1720.00000
2941.00000 1777.00000
2960.00000 1847.00000
3021.00000 1919.00000
3082.00000 1987.00000
3073.00000 2082.00000
IMAGE=Carcinoscorpius rotundicauda YMP IZ 55595.jpg
ID=14 
LM=5
4721.00000 1823.00000
3037.00000 808.00000
3600.00000 1257.00000
3659.00000 1830.00000
2670.00000 1808.00000
CURVES=1
POINTS=50
4718.00000 1812.00000
4715.00000 1708.00000
4712.00000 1605.00000
4700.00000 1503.00000
4668.00000 1404.00000
4636.00000 1305.00000
4596.00000 1210.00000
4540.00000 1123.00000
4471.00000 1048.00000
4390.00000 983.00000
4309.00000 919.00000
4224.00000 859.00000
4133.00000 812.00000
4035.00000 778.00000
3937.00000 744.00000
3837.00000 718.00000
3735.00000 698.00000
3633.00000 685.00000
3532.00000 705.00000
3430.00000 725.00000
3328.00000 744.00000
3226.00000 763.00000
3124.00000 782.00000
3024.00000 801.00000
3123.00000 829.00000
3223.00000 858.00000
3293.00000 932.00000
3361.00000 1010.00000
3430.00000 1088.00000
3513.00000 1149.00000
3596.00000 1209.00000
3586.00000 1272.00000
3501.00000 1214.00000
3419.00000 1152.00000
3330.00000 1103.00000
3229.00000 1078.00000
3128.00000 1053.00000
3028.00000 1029.00000
2950.00000 1078.00000
2880.00000 1155.00000
2810.00000 1232.00000
2740.00000 1308.00000
2670.00000 1385.00000
2600.00000 1461.00000
2507.00000 1505.00000
2411.00000 1546.00000
2496.00000 1570.00000
2566.00000 1642.00000
2634.00000 1718.00000
2659.00000 1790.00000
IMAGE=Carcinoscorpius rotundicauda YPM IZ 103384.jpg
ID=15 
LM=5
4863.00000 1871.00000
3475.00000 856.00000
3968.00000 1290.00000
3923.00000 1816.00000
3059.00000 1746.00000
CURVES=1
POINTS=50
4854.00000 1875.00000
4859.00000 1785.00000
4865.00000 1695.00000
4850.00000 1608.00000
4821.00000 1522.00000
4792.00000 1437.00000
4763.00000 1352.00000
4730.00000 1269.00000
4677.00000 1195.00000
4625.00000 1122.00000
4564.00000 1058.00000
4489.00000 1008.00000
4413.00000 959.00000
4337.00000 911.00000
4255.00000 873.00000
4174.00000 835.00000
4087.00000 814.00000
3998.00000 807.00000
3908.00000 800.00000
3818.00000 796.00000
3729.00000 809.00000
3640.00000 823.00000
3551.00000 836.00000
3462.00000 850.00000
3501.00000 880.00000
3583.00000 916.00000
3648.00000 975.00000
3702.00000 1046.00000
3767.00000 1109.00000
3831.00000 1173.00000
3897.00000 1233.00000
3974.00000 1280.00000
3940.00000 1299.00000
3869.00000 1243.00000
3798.00000 1187.00000
3723.00000 1138.00000
3647.00000 1089.00000
3570.00000 1066.00000
3493.00000 1112.00000
3415.00000 1158.00000
3337.00000 1204.00000
3261.00000 1251.00000
3186.00000 1301.00000
3111.00000 1351.00000
3036.00000 1401.00000
2961.00000 1451.00000
2963.00000 1511.00000
3012.00000 1585.00000
3061.00000 1655.00000
3053.00000 1745.00000
IMAGE=Carcinoscorpius rotundicauda YPM IZ 55595.jpg
ID=16 
LM=5
1111.00000 1613.00000
3081.00000 2856.00000
2510.00000 2435.00000
2236.00000 1599.00000
3828.00000 1606.00000
CURVES=1
POINTS=50
1103.00000 1617.00000
1097.00000 1727.00000
1091.00000 1836.00000
1102.00000 1945.00000
1123.00000 2053.00000
1144.00000 2160.00000
1182.00000 2261.00000
1243.00000 2352.00000
1304.00000 2444.00000
1370.00000 2531.00000
1457.00000 2597.00000
1545.00000 2663.00000
1632.00000 2729.00000
1720.00000 2795.00000
1816.00000 2846.00000
1918.00000 2889.00000
2022.00000 2918.00000
2131.00000 2931.00000
2240.00000 2944.00000
2349.00000 2957.00000
2459.00000 2948.00000
2568.00000 2939.00000
2678.00000 2930.00000
2787.00000 2921.00000
2897.00000 2912.00000
3002.00000 2884.00000
3106.00000 2853.00000
3014.00000 2793.00000
2922.00000 2733.00000
2830.00000 2673.00000
2735.00000 2618.00000
2638.00000 2568.00000
2552.00000 2505.00000
2547.00000 2444.00000
2656.00000 2455.00000
2765.00000 2466.00000
2874.00000 2469.00000
2981.00000 2445.00000
3088.00000 2422.00000
3194.00000 2393.00000
3293.00000 2346.00000
3392.00000 2298.00000
3488.00000 2246.00000
3569.00000 2172.00000
3650.00000 2098.00000
3713.00000 2010.00000
3768.00000 1914.00000
3822.00000 1819.00000
3828.00000 1712.00000
3824.00000 1602.00000
IMAGE=Crenatolimulus paluxyensis 545241.JPG
ID=18 
LM=5
2394.00000 1526.00000
2632.00000 817.00000
2513.00000 1030.00000
2330.00000 1100.00000
2257.00000 715.00000
CURVES=1
POINTS=50
2391.00000 1528.00000
2447.00000 1508.00000
2482.00000 1497.00000
2517.00000 1485.00000
2552.00000 1473.00000
2587.00000 1461.00000
2611.00000 1433.00000
2635.00000 1405.00000
2659.00000 1377.00000
2683.00000 1348.00000
2706.00000 1320.00000
2730.00000 1292.00000
2738.00000 1256.00000
2746.00000 1220.00000
2754.00000 1183.00000
2756.00000 1148.00000
2744.00000 1113.00000
2732.00000 1077.00000
2721.00000 1042.00000
2709.00000 1007.00000
2697.00000 972.00000
2686.00000 937.00000
2674.00000 902.00000
2662.00000 867.00000
2643.00000 836.00000
2620.00000 807.00000
2615.00000 823.00000
2619.00000 860.00000
2610.00000 895.00000
2596.00000 929.00000
2581.00000 963.00000
2557.00000 990.00000
2528.00000 1013.00000
2508.00000 1032.00000
2506.00000 985.00000
2520.00000 951.00000
2534.00000 917.00000
2523.00000 882.00000
2511.00000 847.00000
2494.00000 815.00000
2473.00000 784.00000
2452.00000 754.00000
2431.00000 724.00000
2409.00000 694.00000
2383.00000 668.00000
2356.00000 643.00000
2333.00000 635.00000
2316.00000 668.00000
2293.00000 695.00000
2260.00000 712.00000
IMAGE=Crenatolimulus sp ZPAL X.1O-BXA 13.B.jpg
ID=19 
LM=5
353.00000 994.00000
685.00000 634.00000
492.00000 674.00000
366.00000 677.00000
360.00000 521.00000
CURVES=1
POINTS=50
364.00000 994.00000
384.00000 992.00000
404.00000 989.00000
424.00000 987.00000
444.00000 984.00000
464.00000 980.00000
481.00000 970.00000
498.00000 959.00000
515.00000 948.00000
532.00000 937.00000
549.00000 927.00000
566.00000 916.00000
584.00000 905.00000
600.00000 893.00000
611.00000 877.00000
623.00000 861.00000
635.00000 844.00000
647.00000 828.00000
652.00000 809.00000
655.00000 789.00000
659.00000 769.00000
662.00000 749.00000
665.00000 729.00000
668.00000 709.00000
673.00000 689.00000
677.00000 670.00000
681.00000 650.00000
686.00000 630.00000
670.00000 639.00000
653.00000 650.00000
636.00000 661.00000
619.00000 671.00000
600.00000 678.00000
581.00000 684.00000
562.00000 691.00000
542.00000 697.00000
523.00000 691.00000
504.00000 685.00000
484.00000 679.00000
486.00000 659.00000
488.00000 639.00000
477.00000 623.00000
464.00000 607.00000
452.00000 591.00000
440.00000 575.00000
426.00000 560.00000
411.00000 547.00000
395.00000 534.00000
376.00000 530.00000
356.00000 525.00000
IMAGE=Paleolimulus peetae MM F27693.jpg
ID=20 
LM=5
1760.00000 1162.00000
793.00000 124.00000
1161.00000 580.00000
1039.00000 1011.00000
489.00000 858.00000
CURVES=1
POINTS=50
1750.00000 1158.00000
1756.00000 1091.00000
1762.00000 1023.00000
1768.00000 956.00000
1759.00000 890.00000
1735.00000 827.00000
1711.00000 764.00000
1687.00000 700.00000
1662.00000 637.00000
1629.00000 578.00000
1591.00000 523.00000
1552.00000 467.00000
1513.00000 412.00000
1474.00000 356.00000
1436.00000 300.00000
1388.00000 255.00000
1328.00000 223.00000
1268.00000 192.00000
1208.00000 160.00000
1148.00000 129.00000
1081.00000 118.00000
1014.00000 107.00000
948.00000 96.00000
881.00000 85.00000
814.00000 86.00000
800.00000 109.00000
857.00000 147.00000
918.00000 176.00000
980.00000 202.00000
1043.00000 228.00000
1106.00000 253.00000
1155.00000 297.00000
1178.00000 357.00000
1183.00000 425.00000
1188.00000 492.00000
1176.00000 559.00000
1147.00000 573.00000
1096.00000 530.00000
1031.00000 514.00000
965.00000 502.00000
898.00000 515.00000
832.00000 527.00000
765.00000 539.00000
699.00000 555.00000
640.00000 587.00000
587.00000 627.00000
548.00000 682.00000
518.00000 742.00000
504.00000 808.00000
489.00000 874.00000
IMAGE=Euproops bifidus Pal. 99.JPG
ID=21 
LM=5
3870.00000 4972.00000
6748.00000 2101.00000
5164.00000 2643.00000
4030.00000 2717.00000
3944.00000 683.00000
CURVES=1
POINTS=50
3907.00000 4954.00000
4125.00000 4959.00000
4343.00000 4963.00000
4561.00000 4968.00000
4779.00000 4969.00000
4996.00000 4946.00000
5212.00000 4922.00000
5416.00000 4847.00000
5619.00000 4766.00000
5803.00000 4655.00000
5969.00000 4514.00000
6135.00000 4373.00000
6302.00000 4232.00000
6387.00000 4035.00000
6459.00000 3829.00000
6531.00000 3624.00000
6603.00000 3418.00000
6654.00000 3206.00000
6700.00000 2993.00000
6745.00000 2780.00000
6791.00000 2567.00000
6822.00000 2352.00000
6809.00000 2135.00000
6702.00000 2188.00000
6632.00000 2394.00000
6563.00000 2601.00000
6496.00000 2809.00000
6430.00000 3016.00000
6249.00000 3099.00000
6043.00000 3080.00000
5843.00000 2992.00000
5644.00000 2904.00000
5450.00000 2804.00000
5295.00000 2687.00000
5228.00000 2624.00000
5445.00000 2604.00000
5577.00000 2487.00000
5626.00000 2274.00000
5674.00000 2062.00000
5600.00000 1857.00000
5526.00000 1652.00000
5451.00000 1447.00000
5302.00000 1300.00000
5122.00000 1177.00000
4942.00000 1054.00000
4762.00000 932.00000
4563.00000 844.00000
4359.00000 770.00000
4154.00000 696.00000
3940.00000 666.00000
IMAGE=Euproops cambrensis NMW_29.198.G1_0014.JPG
ID=22 
LM=5
2706.00000 386.00000
1335.00000 1632.00000
2178.00000 1232.00000
2651.00000 1235.00000
2611.00000 2228.00000
CURVES=1
POINTS=50
2701.00000 371.00000
2605.00000 366.00000
2509.00000 360.00000
2414.00000 355.00000
2319.00000 363.00000
2226.00000 384.00000
2132.00000 406.00000
2039.00000 427.00000
1945.00000 449.00000
1867.00000 503.00000
1793.00000 563.00000
1719.00000 624.00000
1645.00000 685.00000
1589.00000 759.00000
1558.00000 850.00000
1527.00000 940.00000
1499.00000 1032.00000
1471.00000 1124.00000
1443.00000 1216.00000
1415.00000 1307.00000
1387.00000 1399.00000
1359.00000 1491.00000
1327.00000 1653.00000
1414.00000 1540.00000
1455.00000 1453.00000
1496.00000 1366.00000
1537.00000 1279.00000
1616.00000 1195.00000
1700.00000 1163.00000
1795.00000 1163.00000
1889.00000 1166.00000
1984.00000 1180.00000
2078.00000 1200.00000
2169.00000 1230.00000
2134.00000 1270.00000
2049.00000 1315.00000
1997.00000 1388.00000
1964.00000 1478.00000
1944.00000 1570.00000
1951.00000 1666.00000
1964.00000 1759.00000
2012.00000 1842.00000
2061.00000 1925.00000
2110.00000 2008.00000
2166.00000 2082.00000
2252.00000 2125.00000
2342.00000 2158.00000
2433.00000 2187.00000
2526.00000 2207.00000
2622.00000 2208.00000
IMAGE=Euproops danae YPMIP 125.jpg
ID=23 
LM=5
2230.00000 961.00000
1331.00000 2058.00000
1780.00000 1683.00000
2173.00000 1705.00000
2155.00000 2404.00000
CURVES=1
POINTS=50
2232.00000 944.00000
2175.00000 944.00000
2099.00000 947.00000
2023.00000 949.00000
1947.00000 953.00000
1879.00000 987.00000
1812.00000 1021.00000
1744.00000 1055.00000
1676.00000 1090.00000
1608.00000 1124.00000
1540.00000 1158.00000
1479.00000 1198.00000
1455.00000 1270.00000
1432.00000 1342.00000
1409.00000 1415.00000
1386.00000 1487.00000
1362.00000 1559.00000
1344.00000 1633.00000
1339.00000 1709.00000
1333.00000 1785.00000
1328.00000 1860.00000
1322.00000 1936.00000
1319.00000 2012.00000
1333.00000 2086.00000
1346.00000 2033.00000
1359.00000 1958.00000
1373.00000 1883.00000
1386.00000 1808.00000
1403.00000 1734.00000
1420.00000 1660.00000
1438.00000 1586.00000
1502.00000 1546.00000
1571.00000 1535.00000
1644.00000 1555.00000
1713.00000 1585.00000
1776.00000 1627.00000
1781.00000 1679.00000
1735.00000 1739.00000
1703.00000 1806.00000
1687.00000 1880.00000
1671.00000 1955.00000
1699.00000 2024.00000
1731.00000 2094.00000
1762.00000 2163.00000
1810.00000 2219.00000
1872.00000 2263.00000
1933.00000 2308.00000
2002.00000 2339.00000
2073.00000 2366.00000
2144.00000 2393.00000
IMAGE=Euproops danae YPMIP 25590.jpg
ID=24 
LM=5
2883.00000 356.00000
1563.00000 1801.00000
2328.00000 1378.00000
2828.00000 1393.00000
2835.00000 2323.00000
CURVES=1
POINTS=50
2895.00000 342.00000
2793.00000 342.00000
2692.00000 342.00000
2590.00000 341.00000
2489.00000 341.00000
2387.00000 343.00000
2291.00000 374.00000
2194.00000 406.00000
2106.00000 455.00000
2019.00000 508.00000
1932.00000 561.00000
1866.00000 631.00000
1827.00000 725.00000
1788.00000 819.00000
1748.00000 912.00000
1709.00000 1006.00000
1679.00000 1103.00000
1656.00000 1202.00000
1622.00000 1276.00000
1596.00000 1344.00000
1568.00000 1433.00000
1566.00000 1598.00000
1557.00000 1699.00000
1549.00000 1800.00000
1560.00000 1797.00000
1606.00000 1707.00000
1655.00000 1618.00000
1696.00000 1525.00000
1737.00000 1432.00000
1778.00000 1339.00000
1840.00000 1260.00000
1909.00000 1201.00000
2003.00000 1240.00000
2096.00000 1280.00000
2190.00000 1318.00000
2285.00000 1355.00000
2311.00000 1404.00000
2256.00000 1484.00000
2231.00000 1583.00000
2206.00000 1681.00000
2192.00000 1782.00000
2207.00000 1881.00000
2237.00000 1978.00000
2273.00000 2072.00000
2357.00000 2128.00000
2442.00000 2184.00000
2532.00000 2229.00000
2627.00000 2266.00000
2722.00000 2302.00000
2817.00000 2338.00000
IMAGE=Euproops danae YPMIP 50498.jpg
ID=26 
LM=5
3203.00000 1047.00000
2140.00000 2444.00000
2703.00000 1922.00000
3184.00000 1908.00000
3224.00000 2632.00000
CURVES=1
POINTS=50
3207.00000 1033.00000
3120.00000 1040.00000
3033.00000 1046.00000
2946.00000 1053.00000
2860.00000 1063.00000
2775.00000 1083.00000
2691.00000 1104.00000
2611.00000 1137.00000
2537.00000 1183.00000
2463.00000 1228.00000
2397.00000 1284.00000
2342.00000 1351.00000
2287.00000 1419.00000
2250.00000 1495.00000
2231.00000 1580.00000
2212.00000 1666.00000
2193.00000 1751.00000
2175.00000 1836.00000
2159.00000 1921.00000
2143.00000 2007.00000
2127.00000 2093.00000
2121.00000 2179.00000
2129.00000 2266.00000
2136.00000 2353.00000
2146.00000 2439.00000
2157.00000 2384.00000
2168.00000 2298.00000
2179.00000 2211.00000
2204.00000 2128.00000
2236.00000 2048.00000
2283.00000 1974.00000
2331.00000 1902.00000
2404.00000 1857.00000
2491.00000 1865.00000
2576.00000 1879.00000
2656.00000 1912.00000
2697.00000 1967.00000
2640.00000 2033.00000
2582.00000 2098.00000
2578.00000 2184.00000
2578.00000 2271.00000
2611.00000 2351.00000
2650.00000 2427.00000
2727.00000 2467.00000
2804.00000 2507.00000
2882.00000 2546.00000
2964.00000 2577.00000
3045.00000 2609.00000
3129.00000 2624.00000
3216.00000 2621.00000
IMAGE=Euproops danae YPMIP 50558.jpg
ID=28 
LM=5
2804.00000 531.00000
3655.00000 1397.00000
3269.00000 1216.00000
2828.00000 1213.00000
2823.00000 1751.00000
CURVES=1
POINTS=50
2802.00000 529.00000
2859.00000 534.00000
2917.00000 539.00000
2974.00000 544.00000
3031.00000 549.00000
3089.00000 554.00000
3143.00000 572.00000
3195.00000 595.00000
3248.00000 618.00000
3301.00000 641.00000
3353.00000 665.00000
3395.00000 701.00000
3425.00000 749.00000
3456.00000 798.00000
3487.00000 847.00000
3517.00000 895.00000
3548.00000 944.00000
3572.00000 996.00000
3585.00000 1052.00000
3599.00000 1108.00000
3612.00000 1164.00000
3625.00000 1220.00000
3639.00000 1275.00000
3652.00000 1331.00000
3665.00000 1387.00000
3658.00000 1399.00000
3624.00000 1353.00000
3589.00000 1307.00000
3554.00000 1261.00000
3518.00000 1216.00000
3482.00000 1171.00000
3440.00000 1140.00000
3383.00000 1144.00000
3326.00000 1151.00000
3270.00000 1167.00000
3251.00000 1203.00000
3264.00000 1259.00000
3277.00000 1315.00000
3290.00000 1371.00000
3275.00000 1426.00000
3257.00000 1481.00000
3225.00000 1529.00000
3194.00000 1577.00000
3157.00000 1619.00000
3107.00000 1648.00000
3057.00000 1676.00000
3006.00000 1703.00000
2951.00000 1718.00000
2895.00000 1732.00000
2839.00000 1746.00000
IMAGE=Euproops danae YPMIP 50628.jpg
ID=29 
LM=5
2806.00000 334.00000
1576.00000 1700.00000
2251.00000 1253.00000
2806.00000 1286.00000
2776.00000 2099.00000
CURVES=1
POINTS=50
2807.00000 329.00000
2718.00000 336.00000
2630.00000 343.00000
2541.00000 350.00000
2454.00000 361.00000
2373.00000 398.00000
2292.00000 435.00000
2211.00000 472.00000
2130.00000 509.00000
2050.00000 546.00000
1985.00000 603.00000
1932.00000 674.00000
1879.00000 746.00000
1834.00000 822.00000
1803.00000 905.00000
1772.00000 988.00000
1741.00000 1071.00000
1710.00000 1155.00000
1683.00000 1239.00000
1658.00000 1325.00000
1634.00000 1410.00000
1613.00000 1496.00000
1597.00000 1584.00000
1581.00000 1671.00000
1601.00000 1637.00000
1632.00000 1553.00000
1661.00000 1469.00000
1693.00000 1386.00000
1731.00000 1306.00000
1771.00000 1227.00000
1814.00000 1149.00000
1893.00000 1134.00000
1982.00000 1137.00000
2070.00000 1146.00000
2149.00000 1177.00000
2234.00000 1206.00000
2281.00000 1234.00000
2215.00000 1362.00000
2169.00000 1439.00000
2188.00000 1524.00000
2212.00000 1609.00000
2243.00000 1692.00000
2280.00000 1773.00000
2329.00000 1847.00000
2383.00000 1917.00000
2437.00000 1988.00000
2508.00000 2032.00000
2595.00000 2050.00000
2682.00000 2069.00000
2769.00000 2088.00000
IMAGE=Euproops danae YPMIP 50659.jpg
ID=30 
LM=5
2816.00000 1088.00000
4331.00000 2139.00000
3313.00000 1937.00000
2787.00000 1893.00000
2675.00000 2647.00000
CURVES=1
POINTS=50
2802.00000 1084.00000
2892.00000 1096.00000
2983.00000 1107.00000
3073.00000 1119.00000
3163.00000 1131.00000
3251.00000 1154.00000
3335.00000 1188.00000
3420.00000 1222.00000
3504.00000 1256.00000
3589.00000 1290.00000
3660.00000 1342.00000
3717.00000 1413.00000
3773.00000 1485.00000
3830.00000 1556.00000
3888.00000 1626.00000
3951.00000 1693.00000
4013.00000 1759.00000
4076.00000 1825.00000
4139.00000 1891.00000
4202.00000 1957.00000
4258.00000 2028.00000
4307.00000 2105.00000
4296.00000 2108.00000
4230.00000 2046.00000
4161.00000 1987.00000
4089.00000 1931.00000
4017.00000 1874.00000
3944.00000 1821.00000
3858.00000 1793.00000
3773.00000 1805.00000
3690.00000 1842.00000
3605.00000 1874.00000
3514.00000 1885.00000
3424.00000 1896.00000
3334.00000 1908.00000
3294.00000 1942.00000
3345.00000 2018.00000
3395.00000 2094.00000
3382.00000 2183.00000
3365.00000 2273.00000
3325.00000 2351.00000
3267.00000 2421.00000
3208.00000 2491.00000
3126.00000 2530.00000
3043.00000 2566.00000
2959.00000 2602.00000
2870.00000 2623.00000
2782.00000 2643.00000
2693.00000 2636.00000
2673.00000 2637.00000
IMAGE=Euproops longispinus USNM 38857.JPG
ID=32 
LM=5
1713.00000 1520.00000
4317.00000 290.00000
3611.00000 885.00000
3319.00000 1763.00000
4412.00000 2037.00000
CURVES=1
POINTS=50
1708.00000 1522.00000
1761.00000 1408.00000
1815.00000 1295.00000
1868.00000 1181.00000
1951.00000 1088.00000
2035.00000 994.00000
2118.00000 901.00000
2202.00000 808.00000
2307.00000 740.00000
2413.00000 671.00000
2518.00000 603.00000
2632.00000 553.00000
2750.00000 512.00000
2869.00000 470.00000
2987.00000 429.00000
3104.00000 384.00000
3221.00000 339.00000
3338.00000 294.00000
3455.00000 249.00000
3574.00000 210.00000
3694.00000 172.00000
3814.00000 145.00000
3939.00000 158.00000
4064.00000 170.00000
4188.00000 183.00000
4290.00000 237.00000
4317.00000 325.00000
4199.00000 359.00000
4074.00000 355.00000
3948.00000 351.00000
3825.00000 367.00000
3702.00000 392.00000
3615.00000 459.00000
3584.00000 580.00000
3564.00000 703.00000
3543.00000 827.00000
3573.00000 910.00000
3698.00000 913.00000
3819.00000 929.00000
3927.00000 993.00000
4034.00000 1058.00000
4135.00000 1130.00000
4212.00000 1229.00000
4289.00000 1328.00000
4349.00000 1437.00000
4397.00000 1553.00000
4445.00000 1669.00000
4457.00000 1792.00000
4460.00000 1917.00000
4421.00000 2036.00000
IMAGE=Euproops longispinus USNM38858.JPG
ID=33 
LM=5
1030.00000 1823.00000
2688.00000 3161.00000
2236.00000 2242.00000
2295.00000 1713.00000
3379.00000 1632.00000
CURVES=1
POINTS=50
1034.00000 1805.00000
1027.00000 1920.00000
1031.00000 2034.00000
1046.00000 2148.00000
1060.00000 2262.00000
1098.00000 2369.00000
1153.00000 2470.00000
1217.00000 2566.00000
1293.00000 2649.00000
1386.00000 2718.00000
1478.00000 2786.00000
1578.00000 2841.00000
1685.00000 2881.00000
1793.00000 2922.00000
1901.00000 2962.00000
2010.00000 2999.00000
2119.00000 3033.00000
2229.00000 3067.00000
2339.00000 3101.00000
2449.00000 3136.00000
2561.00000 3157.00000
2675.00000 3175.00000
2630.00000 3133.00000
2526.00000 3084.00000
2421.00000 3038.00000
2316.00000 2992.00000
2212.00000 2943.00000
2111.00000 2888.00000
2010.00000 2832.00000
1931.00000 2750.00000
1984.00000 2655.00000
2050.00000 2561.00000
2115.00000 2466.00000
2178.00000 2374.00000
2226.00000 2279.00000
2268.00000 2276.00000
2339.00000 2358.00000
2452.00000 2380.00000
2566.00000 2392.00000
2681.00000 2396.00000
2791.00000 2361.00000
2900.00000 2325.00000
3002.00000 2274.00000
3099.00000 2212.00000
3195.00000 2150.00000
3254.00000 2053.00000
3308.00000 1951.00000
3351.00000 1846.00000
3399.00000 1743.00000
3374.00000 1633.00000
IMAGE=Euproops rotundatus  USNM 100343.JPG
ID=34 
LM=5
2784.00000 625.00000
1412.00000 2272.00000
2210.00000 2128.00000
2883.00000 2047.00000
3015.00000 3014.00000
CURVES=1
POINTS=50
2773.00000 610.00000
2665.00000 617.00000
2556.00000 623.00000
2448.00000 630.00000
2340.00000 637.00000
2234.00000 661.00000
2128.00000 686.00000
2023.00000 710.00000
1931.00000 767.00000
1839.00000 825.00000
1748.00000 884.00000
1660.00000 946.00000
1596.00000 1033.00000
1532.00000 1121.00000
1468.00000 1208.00000
1415.00000 1300.00000
1403.00000 1408.00000
1391.00000 1516.00000
1376.00000 1623.00000
1358.00000 1730.00000
1339.00000 1837.00000
1345.00000 1945.00000
1356.00000 2053.00000
1372.00000 2160.00000
1388.00000 2268.00000
1412.00000 2233.00000
1425.00000 2125.00000
1476.00000 2031.00000
1533.00000 1938.00000
1619.00000 1891.00000
1726.00000 1875.00000
1830.00000 1889.00000
1929.00000 1932.00000
2029.00000 1975.00000
2125.00000 2022.00000
2196.00000 2105.00000
2201.00000 2198.00000
2181.00000 2303.00000
2171.00000 2411.00000
2192.00000 2516.00000
2226.00000 2619.00000
2261.00000 2721.00000
2335.00000 2801.00000
2408.00000 2881.00000
2485.00000 2957.00000
2588.00000 2988.00000
2695.00000 3007.00000
2803.00000 3014.00000
2912.00000 3015.00000
3020.00000 3016.00000
IMAGE=Euproops rotundatus YPMIP 211813.jpg
ID=36 
LM=5
2258.00000 1797.00000
3593.00000 283.00000
3155.00000 922.00000
3118.00000 1680.00000
4193.00000 1489.00000
CURVES=1
POINTS=50
2250.00000 1803.00000
2248.00000 1703.00000
2246.00000 1603.00000
2244.00000 1503.00000
2247.00000 1403.00000
2258.00000 1303.00000
2268.00000 1204.00000
2279.00000 1104.00000
2296.00000 1006.00000
2321.00000 909.00000
2348.00000 813.00000
2382.00000 718.00000
2416.00000 624.00000
2475.00000 553.00000
2565.00000 510.00000
2656.00000 467.00000
2746.00000 423.00000
2836.00000 380.00000
2927.00000 337.00000
3025.00000 321.00000
3124.00000 311.00000
3224.00000 300.00000
3323.00000 289.00000
3423.00000 289.00000
3522.00000 304.00000
3588.00000 322.00000
3495.00000 357.00000
3401.00000 392.00000
3307.00000 427.00000
3216.00000 467.00000
3130.00000 519.00000
3044.00000 571.00000
3034.00000 669.00000
3026.00000 769.00000
3086.00000 848.00000
3148.00000 926.00000
3242.00000 902.00000
3338.00000 873.00000
3434.00000 843.00000
3532.00000 859.00000
3630.00000 877.00000
3727.00000 904.00000
3821.00000 938.00000
3915.00000 973.00000
3985.00000 1036.00000
4035.00000 1122.00000
4085.00000 1209.00000
4123.00000 1301.00000
4158.00000 1395.00000
4192.00000 1489.00000
IMAGE=Euproops rotundatus YPMIP 4289636.jpg
ID=37 
LM=5
1618.00000 266.00000
651.00000 1340.00000
967.00000 1148.00000
1652.00000 1093.00000
1694.00000 2187.00000
CURVES=1
POINTS=50
1627.00000 250.00000
1555.00000 260.00000
1484.00000 271.00000
1412.00000 281.00000
1341.00000 292.00000
1270.00000 305.00000
1199.00000 319.00000
1128.00000 334.00000
1061.00000 356.00000
1002.00000 397.00000
943.00000 439.00000
884.00000 481.00000
825.00000 523.00000
766.00000 564.00000
707.00000 606.00000
660.00000 656.00000
646.00000 727.00000
631.00000 797.00000
617.00000 868.00000
602.00000 939.00000
588.00000 1010.00000
595.00000 1081.00000
608.00000 1152.00000
621.00000 1223.00000
634.00000 1294.00000
657.00000 1323.00000
701.00000 1266.00000
745.00000 1209.00000
807.00000 1171.00000
869.00000 1135.00000
979.00000 1136.00000
951.00000 1186.00000
978.00000 1253.00000
1005.00000 1320.00000
1030.00000 1387.00000
1055.00000 1455.00000
1079.00000 1523.00000
1104.00000 1591.00000
1129.00000 1659.00000
1160.00000 1724.00000
1200.00000 1784.00000
1240.00000 1844.00000
1281.00000 1904.00000
1321.00000 1964.00000
1368.00000 2016.00000
1431.00000 2053.00000
1493.00000 2089.00000
1555.00000 2126.00000
1621.00000 2156.00000
1689.00000 2180.00000
IMAGE=Kasibelinurus amicorum F68969 .JPG
ID=39 
LM=5
1636.00000 2721.00000
2725.00000 969.00000
2221.00000 1397.00000
1711.00000 1428.00000
1732.00000 462.00000
CURVES=1
POINTS=50
1639.00000 2722.00000
1730.00000 2709.00000
1820.00000 2696.00000
1911.00000 2682.00000
2000.00000 2664.00000
2080.00000 2620.00000
2160.00000 2576.00000
2240.00000 2532.00000
2321.00000 2487.00000
2383.00000 2422.00000
2439.00000 2350.00000
2495.00000 2277.00000
2552.00000 2205.00000
2605.00000 2132.00000
2632.00000 2044.00000
2659.00000 1956.00000
2686.00000 1869.00000
2713.00000 1781.00000
2740.00000 1694.00000
2754.00000 1604.00000
2754.00000 1513.00000
2754.00000 1421.00000
2754.00000 1330.00000
2754.00000 1238.00000
2753.00000 1146.00000
2744.00000 1055.00000
2734.00000 964.00000
2688.00000 977.00000
2623.00000 1042.00000
2558.00000 1107.00000
2492.00000 1170.00000
2427.00000 1234.00000
2360.00000 1297.00000
2288.00000 1354.00000
2217.00000 1411.00000
2224.00000 1319.00000
2235.00000 1229.00000
2270.00000 1144.00000
2297.00000 1061.00000
2249.00000 983.00000
2212.00000 899.00000
2175.00000 815.00000
2137.00000 732.00000
2100.00000 648.00000
2053.00000 570.00000
2005.00000 492.00000
1957.00000 414.00000
1892.00000 385.00000
1806.00000 416.00000
1727.00000 462.00000
IMAGE=Limulitella bronni UNISTRA.2015.0.50968 .jpg
ID=41 
LM=5
1136.00000 3043.00000
1423.00000 2629.00000
1347.00000 2650.00000
1149.00000 2658.00000
1160.00000 2344.00000
CURVES=1
POINTS=50
1139.00000 3044.00000
1162.00000 3039.00000
1184.00000 3035.00000
1207.00000 3030.00000
1229.00000 3025.00000
1250.00000 3017.00000
1270.00000 3006.00000
1291.00000 2994.00000
1311.00000 2983.00000
1331.00000 2972.00000
1351.00000 2961.00000
1369.00000 2947.00000
1386.00000 2932.00000
1404.00000 2916.00000
1416.00000 2898.00000
1426.00000 2877.00000
1432.00000 2855.00000
1436.00000 2832.00000
1439.00000 2809.00000
1443.00000 2787.00000
1447.00000 2764.00000
1446.00000 2741.00000
1444.00000 2718.00000
1441.00000 2695.00000
1439.00000 2673.00000
1436.00000 2650.00000
1428.00000 2629.00000
1416.00000 2621.00000
1404.00000 2641.00000
1383.00000 2646.00000
1360.00000 2648.00000
1338.00000 2654.00000
1336.00000 2636.00000
1338.00000 2613.00000
1341.00000 2591.00000
1343.00000 2568.00000
1334.00000 2547.00000
1324.00000 2526.00000
1314.00000 2505.00000
1305.00000 2484.00000
1295.00000 2463.00000
1285.00000 2442.00000
1274.00000 2422.00000
1259.00000 2405.00000
1244.00000 2388.00000
1229.00000 2370.00000
1214.00000 2353.00000
1199.00000 2335.00000
1179.00000 2338.00000
1158.00000 2347.00000
IMAGE=Limulitella henkelii Slg-TC-4MLU.Fri1906.VII5.JPG
ID=42 
LM=5
1008.00000 1955.00000
1487.00000 1119.00000
1290.00000 1316.00000
995.00000 1339.00000
1033.00000 829.00000
CURVES=1
POINTS=50
1013.00000 1956.00000
1052.00000 1944.00000
1091.00000 1932.00000
1131.00000 1920.00000
1170.00000 1908.00000
1209.00000 1896.00000
1246.00000 1880.00000
1280.00000 1857.00000
1314.00000 1833.00000
1348.00000 1810.00000
1382.00000 1787.00000
1409.00000 1759.00000
1430.00000 1723.00000
1450.00000 1688.00000
1471.00000 1652.00000
1491.00000 1617.00000
1511.00000 1581.00000
1529.00000 1545.00000
1535.00000 1504.00000
1541.00000 1463.00000
1547.00000 1423.00000
1554.00000 1382.00000
1560.00000 1342.00000
1560.00000 1302.00000
1544.00000 1264.00000
1528.00000 1226.00000
1513.00000 1188.00000
1497.00000 1151.00000
1489.00000 1111.00000
1464.00000 1173.00000
1440.00000 1205.00000
1411.00000 1233.00000
1381.00000 1261.00000
1349.00000 1286.00000
1314.00000 1310.00000
1275.00000 1327.00000
1275.00000 1253.00000
1275.00000 1212.00000
1273.00000 1171.00000
1266.00000 1131.00000
1258.00000 1091.00000
1250.00000 1051.00000
1242.00000 1011.00000
1231.00000 972.00000
1203.00000 941.00000
1176.00000 911.00000
1143.00000 886.00000
1111.00000 861.00000
1078.00000 836.00000
1038.00000 830.00000
IMAGE=Limulitella tejraensis ZPAL V.46101.jpg
ID=43 
LM=5
911.00000 2303.00000
313.00000 1225.00000
592.00000 1497.00000
929.00000 1521.00000
1001.00000 810.00000
CURVES=1
POINTS=50
910.00000 2305.00000
853.00000 2293.00000
795.00000 2282.00000
738.00000 2270.00000
681.00000 2256.00000
627.00000 2235.00000
573.00000 2211.00000
519.00000 2188.00000
466.00000 2165.00000
417.00000 2133.00000
371.00000 2098.00000
331.00000 2055.00000
294.00000 2010.00000
258.00000 1964.00000
237.00000 1909.00000
227.00000 1852.00000
217.00000 1794.00000
206.00000 1737.00000
197.00000 1679.00000
196.00000 1621.00000
211.00000 1565.00000
226.00000 1508.00000
242.00000 1452.00000
257.00000 1395.00000
272.00000 1339.00000
288.00000 1283.00000
304.00000 1226.00000
343.00000 1240.00000
377.00000 1287.00000
406.00000 1338.00000
438.00000 1386.00000
481.00000 1426.00000
527.00000 1462.00000
573.00000 1498.00000
567.00000 1442.00000
544.00000 1389.00000
517.00000 1337.00000
527.00000 1297.00000
577.00000 1267.00000
619.00000 1226.00000
660.00000 1184.00000
698.00000 1139.00000
735.00000 1094.00000
769.00000 1047.00000
801.00000 998.00000
832.00000 948.00000
865.00000 899.00000
899.00000 852.00000
951.00000 828.00000
1006.00000 808.00000
IMAGE=Limulus darwini PAL X.1O-B14.2.jpg
ID=46 
LM=5
1043.00000 2247.00000
301.00000 1318.00000
676.00000 1497.00000
1033.00000 1507.00000
986.00000 911.00000
CURVES=1
POINTS=50
1043.00000 2246.00000
986.00000 2245.00000
930.00000 2240.00000
873.00000 2234.00000
817.00000 2227.00000
760.00000 2221.00000
706.00000 2206.00000
655.00000 2182.00000
604.00000 2157.00000
553.00000 2132.00000
504.00000 2103.00000
467.00000 2060.00000
434.00000 2014.00000
401.00000 1968.00000
369.00000 1921.00000
356.00000 1866.00000
344.00000 1811.00000
332.00000 1755.00000
320.00000 1700.00000
309.00000 1644.00000
304.00000 1588.00000
304.00000 1531.00000
303.00000 1474.00000
302.00000 1417.00000
306.00000 1362.00000
346.00000 1354.00000
394.00000 1383.00000
442.00000 1413.00000
494.00000 1437.00000
548.00000 1454.00000
594.00000 1470.00000
628.00000 1496.00000
676.00000 1494.00000
642.00000 1448.00000
609.00000 1402.00000
590.00000 1353.00000
604.00000 1298.00000
621.00000 1244.00000
638.00000 1190.00000
657.00000 1136.00000
681.00000 1085.00000
706.00000 1034.00000
731.00000 983.00000
744.00000 929.00000
742.00000 872.00000
771.00000 869.00000
819.00000 900.00000
872.00000 918.00000
929.00000 913.00000
985.00000 906.00000
IMAGE=Limulus darwini ZPAL X.1.jpg
ID=47 
LM=5
4593.00000 2911.00000
3474.00000 820.00000
3916.00000 1481.00000
3515.00000 2062.00000
2512.00000 1389.00000
CURVES=1
POINTS=50
4589.00000 2904.00000
4647.00000 2811.00000
4700.00000 2716.00000
4741.00000 2615.00000
4762.00000 2507.00000
4776.00000 2399.00000
4777.00000 2290.00000
4773.00000 2181.00000
4769.00000 2071.00000
4747.00000 1964.00000
4713.00000 1861.00000
4680.00000 1756.00000
4637.00000 1656.00000
4587.00000 1559.00000
4522.00000 1471.00000
4456.00000 1384.00000
4389.00000 1298.00000
4307.00000 1226.00000
4224.00000 1155.00000
4134.00000 1093.00000
4042.00000 1033.00000
3948.00000 978.00000
3846.00000 940.00000
3743.00000 903.00000
3640.00000 865.00000
3538.00000 828.00000
3464.00000 810.00000
3546.00000 936.00000
3613.00000 1022.00000
3680.00000 1109.00000
3751.00000 1192.00000
3823.00000 1274.00000
3883.00000 1365.00000
3913.00000 1469.00000
3864.00000 1387.00000
3792.00000 1306.00000
3699.00000 1249.00000
3604.00000 1196.00000
3496.00000 1181.00000
3388.00000 1169.00000
3279.00000 1160.00000
3170.00000 1155.00000
3060.00000 1150.00000
2951.00000 1145.00000
2843.00000 1134.00000
2734.00000 1125.00000
2625.00000 1133.00000
2605.00000 1217.00000
2591.00000 1309.00000
2525.00000 1396.00000
IMAGE=Limulus polyphemus YPMIZ 55601 dorsal.jpg
ID=49 
LM=5
482.00000 2003.00000
2879.00000 3011.00000
2026.00000 2643.00000
1931.00000 1889.00000
3273.00000 1816.00000
CURVES=1
POINTS=50
489.00000 2025.00000
513.00000 2150.00000
538.00000 2275.00000
570.00000 2398.00000
625.00000 2513.00000
688.00000 2623.00000
750.00000 2734.00000
817.00000 2842.00000
907.00000 2932.00000
1001.00000 3018.00000
1097.00000 3102.00000
1200.00000 3176.00000
1317.00000 3226.00000
1437.00000 3270.00000
1559.00000 3305.00000
1684.00000 3329.00000
1811.00000 3341.00000
1938.00000 3346.00000
2065.00000 3338.00000
2190.00000 3314.00000
2315.00000 3288.00000
2435.00000 3247.00000
2554.00000 3200.00000
2669.00000 3145.00000
2779.00000 3082.00000
2906.00000 3002.00000
2745.00000 2962.00000
2622.00000 2929.00000
2505.00000 2880.00000
2393.00000 2820.00000
2275.00000 2771.00000
2157.00000 2723.00000
2047.00000 2659.00000
2142.00000 2680.00000
2268.00000 2692.00000
2395.00000 2695.00000
2514.00000 2728.00000
2629.00000 2674.00000
2744.00000 2620.00000
2856.00000 2558.00000
2968.00000 2497.00000
3071.00000 2423.00000
3172.00000 2346.00000
3281.00000 2280.00000
3396.00000 2225.00000
3566.00000 2141.00000
3500.00000 2115.00000
3390.00000 2050.00000
3306.00000 1955.00000
3284.00000 1830.00000
IMAGE=Limulus polyphemus YPMIZ 55605.jpg
ID=50 
LM=5
675.00000 1839.00000
1202.00000 600.00000
1078.00000 920.00000
743.00000 1045.00000
731.00000 554.00000
CURVES=1
POINTS=50
677.00000 1841.00000
731.00000 1833.00000
785.00000 1825.00000
839.00000 1816.00000
890.00000 1799.00000
939.00000 1774.00000
987.00000 1749.00000
1036.00000 1725.00000
1081.00000 1696.00000
1116.00000 1653.00000
1150.00000 1611.00000
1184.00000 1568.00000
1216.00000 1524.00000
1240.00000 1475.00000
1265.00000 1426.00000
1289.00000 1378.00000
1314.00000 1329.00000
1338.00000 1280.00000
1359.00000 1230.00000
1364.00000 1176.00000
1369.00000 1121.00000
1374.00000 1067.00000
1379.00000 1013.00000
1384.00000 958.00000
1389.00000 904.00000
1382.00000 852.00000
1353.00000 806.00000
1323.00000 760.00000
1294.00000 714.00000
1265.00000 668.00000
1234.00000 623.00000
1190.00000 591.00000
1196.00000 642.00000
1204.00000 696.00000
1199.00000 749.00000
1183.00000 801.00000
1154.00000 844.00000
1110.00000 876.00000
1066.00000 908.00000
1080.00000 855.00000
1088.00000 802.00000
1079.00000 748.00000
1071.00000 694.00000
1030.00000 659.00000
987.00000 626.00000
943.00000 593.00000
895.00000 571.00000
841.00000 560.00000
788.00000 552.00000
733.00000 554.00000
IMAGE=Lunataspis auroa MM I-4000A.jpg
ID=53 
LM=5
2190.00000 904.00000
1630.00000 578.00000
1712.00000 776.00000
1744.00000 920.00000
1422.00000 952.00000
CURVES=1
POINTS=50
2192.00000 894.00000
2183.00000 867.00000
2174.00000 840.00000
2166.00000 813.00000
2157.00000 786.00000
2144.00000 761.00000
2129.00000 737.00000
2115.00000 713.00000
2100.00000 688.00000
2086.00000 664.00000
2071.00000 640.00000
2052.00000 620.00000
2029.00000 604.00000
2005.00000 588.00000
1982.00000 572.00000
1958.00000 556.00000
1930.00000 555.00000
1902.00000 554.00000
1874.00000 553.00000
1845.00000 551.00000
1817.00000 550.00000
1789.00000 549.00000
1760.00000 548.00000
1732.00000 547.00000
1704.00000 549.00000
1677.00000 556.00000
1650.00000 563.00000
1622.00000 571.00000
1597.00000 579.00000
1618.00000 598.00000
1639.00000 616.00000
1657.00000 638.00000
1672.00000 662.00000
1686.00000 686.00000
1701.00000 711.00000
1705.00000 738.00000
1694.00000 755.00000
1665.00000 758.00000
1637.00000 760.00000
1609.00000 763.00000
1582.00000 771.00000
1557.00000 783.00000
1531.00000 795.00000
1506.00000 807.00000
1484.00000 824.00000
1468.00000 847.00000
1451.00000 870.00000
1434.00000 893.00000
1427.00000 920.00000
1422.00000 948.00000
IMAGE=Mesolimulus crespelli 35088.JPG
ID=54 
LM=5
1284.00000 3267.00000
1848.00000 2562.00000
1643.00000 2676.00000
1402.00000 2676.00000
1414.00000 2244.00000
CURVES=1
POINTS=50
1280.00000 3275.00000
1320.00000 3277.00000
1359.00000 3279.00000
1399.00000 3282.00000
1439.00000 3284.00000
1477.00000 3279.00000
1515.00000 3265.00000
1552.00000 3251.00000
1589.00000 3238.00000
1626.00000 3224.00000
1663.00000 3210.00000
1691.00000 3182.00000
1717.00000 3152.00000
1743.00000 3122.00000
1770.00000 3092.00000
1796.00000 3062.00000
1818.00000 3030.00000
1826.00000 2991.00000
1834.00000 2952.00000
1842.00000 2914.00000
1850.00000 2875.00000
1858.00000 2836.00000
1861.00000 2796.00000
1860.00000 2757.00000
1859.00000 2717.00000
1858.00000 2677.00000
1856.00000 2638.00000
1855.00000 2598.00000
1850.00000 2561.00000
1815.00000 2570.00000
1783.00000 2594.00000
1751.00000 2617.00000
1719.00000 2640.00000
1684.00000 2660.00000
1650.00000 2681.00000
1635.00000 2672.00000
1638.00000 2632.00000
1641.00000 2592.00000
1645.00000 2553.00000
1641.00000 2513.00000
1637.00000 2474.00000
1632.00000 2434.00000
1628.00000 2395.00000
1610.00000 2363.00000
1578.00000 2339.00000
1547.00000 2314.00000
1516.00000 2290.00000
1480.00000 2274.00000
1442.00000 2262.00000
1408.00000 2242.00000
IMAGE=Mesolimulus crespelli MGSB  264 77 mm.jpg
ID=55 
LM=5
2514.00000 6013.00000
4219.00000 3798.00000
3540.00000 3844.00000
2499.00000 3843.00000
2396.00000 2419.00000
CURVES=1
POINTS=50
2530.00000 6033.00000
2670.00000 6024.00000
2810.00000 6015.00000
2949.00000 6006.00000
3089.00000 5996.00000
3222.00000 5951.00000
3354.00000 5905.00000
3486.00000 5858.00000
3602.00000 5780.00000
3712.00000 5694.00000
3818.00000 5603.00000
3925.00000 5512.00000
4020.00000 5410.00000
4101.00000 5296.00000
4183.00000 5182.00000
4247.00000 5058.00000
4311.00000 4933.00000
4376.00000 4809.00000
4395.00000 4671.00000
4407.00000 4532.00000
4419.00000 4392.00000
4431.00000 4253.00000
4387.00000 4121.00000
4336.00000 3991.00000
4285.00000 3860.00000
4170.00000 3793.00000
4038.00000 3783.00000
3902.00000 3819.00000
3767.00000 3855.00000
3631.00000 3872.00000
3569.00000 3815.00000
3656.00000 3705.00000
3744.00000 3595.00000
3732.00000 3459.00000
3712.00000 3321.00000
3671.00000 3190.00000
3590.00000 3076.00000
3509.00000 2962.00000
3427.00000 2848.00000
3346.00000 2734.00000
3265.00000 2620.00000
3182.00000 2507.00000
3086.00000 2405.00000
2994.00000 2301.00000
2962.00000 2165.00000
2873.00000 2151.00000
2748.00000 2214.00000
2623.00000 2277.00000
2502.00000 2348.00000
2381.00000 2419.00000
IMAGE=Mesolimulus sibiricus No. 3290-21.tif
ID=56 
LM=5
293.00000 964.00000
1618.00000 2105.00000
1270.00000 1629.00000
1245.00000 1186.00000
2179.00000 1213.00000
CURVES=1
POINTS=50
289.00000 979.00000
288.00000 1061.00000
287.00000 1144.00000
287.00000 1226.00000
286.00000 1308.00000
303.00000 1389.00000
319.00000 1470.00000
336.00000 1550.00000
352.00000 1631.00000
401.00000 1695.00000
459.00000 1753.00000
517.00000 1812.00000
577.00000 1867.00000
639.00000 1921.00000
705.00000 1970.00000
779.00000 2006.00000
853.00000 2042.00000
927.00000 2078.00000
1005.00000 2102.00000
1087.00000 2113.00000
1168.00000 2124.00000
1250.00000 2136.00000
1331.00000 2147.00000
1413.00000 2147.00000
1493.00000 2130.00000
1574.00000 2113.00000
1581.00000 2074.00000
1523.00000 2016.00000
1465.00000 1958.00000
1421.00000 1889.00000
1378.00000 1818.00000
1336.00000 1748.00000
1291.00000 1679.00000
1267.00000 1629.00000
1340.00000 1668.00000
1412.00000 1707.00000
1485.00000 1745.00000
1557.00000 1784.00000
1635.00000 1789.00000
1715.00000 1770.00000
1795.00000 1752.00000
1875.00000 1733.00000
1950.00000 1703.00000
2017.00000 1655.00000
2083.00000 1606.00000
2143.00000 1551.00000
2193.00000 1485.00000
2188.00000 1403.00000
2181.00000 1321.00000
2175.00000 1239.00000
IMAGE=Mesolimulus walchi  CM 28513.NEF
ID=57 
LM=5
1273.00000 1436.00000
2381.00000 2066.00000
2112.00000 1811.00000
2033.00000 1411.00000
2632.00000 1380.00000
CURVES=1
POINTS=50
1279.00000 1439.00000
1289.00000 1502.00000
1300.00000 1565.00000
1310.00000 1628.00000
1321.00000 1691.00000
1343.00000 1749.00000
1375.00000 1805.00000
1406.00000 1860.00000
1438.00000 1916.00000
1475.00000 1965.00000
1531.00000 1996.00000
1587.00000 2026.00000
1643.00000 2057.00000
1701.00000 2083.00000
1761.00000 2105.00000
1820.00000 2127.00000
1880.00000 2149.00000
1943.00000 2157.00000
2007.00000 2159.00000
2070.00000 2161.00000
2134.00000 2163.00000
2195.00000 2146.00000
2257.00000 2129.00000
2318.00000 2112.00000
2372.00000 2078.00000
2360.00000 2048.00000
2304.00000 2018.00000
2255.00000 1977.00000
2206.00000 1936.00000
2167.00000 1886.00000
2129.00000 1835.00000
2148.00000 1820.00000
2211.00000 1831.00000
2274.00000 1841.00000
2337.00000 1852.00000
2388.00000 1820.00000
2435.00000 1778.00000
2484.00000 1737.00000
2534.00000 1698.00000
2583.00000 1657.00000
2626.00000 1610.00000
2669.00000 1563.00000
2723.00000 1549.00000
2786.00000 1561.00000
2848.00000 1573.00000
2802.00000 1537.00000
2751.00000 1499.00000
2701.00000 1461.00000
2650.00000 1422.00000
2620.00000 1369.00000
IMAGE=Mesolimulus walchi CM 28510.JPG
ID=58 
LM=5
572.00000 1187.00000
1945.00000 2098.00000
1569.00000 1601.00000
1561.00000 1199.00000
2319.00000 1299.00000
CURVES=1
POINTS=50
571.00000 1196.00000
580.00000 1273.00000
590.00000 1350.00000
607.00000 1425.00000
628.00000 1499.00000
649.00000 1574.00000
670.00000 1648.00000
711.00000 1713.00000
756.00000 1777.00000
800.00000 1840.00000
854.00000 1895.00000
912.00000 1946.00000
973.00000 1993.00000
1043.00000 2026.00000
1112.00000 2060.00000
1182.00000 2094.00000
1256.00000 2111.00000
1333.00000 2122.00000
1410.00000 2132.00000
1487.00000 2138.00000
1564.00000 2131.00000
1641.00000 2124.00000
1718.00000 2117.00000
1795.00000 2109.00000
1872.00000 2106.00000
1946.00000 2099.00000
1887.00000 2074.00000
1813.00000 2051.00000
1760.00000 1998.00000
1718.00000 1933.00000
1675.00000 1868.00000
1633.00000 1804.00000
1595.00000 1736.00000
1575.00000 1663.00000
1615.00000 1652.00000
1666.00000 1710.00000
1712.00000 1773.00000
1758.00000 1835.00000
1822.00000 1853.00000
1893.00000 1825.00000
1961.00000 1788.00000
2029.00000 1750.00000
2097.00000 1713.00000
2164.00000 1676.00000
2221.00000 1623.00000
2277.00000 1570.00000
2332.00000 1515.00000
2365.00000 1451.00000
2363.00000 1374.00000
2335.00000 1302.00000
IMAGE=Mesolimulus walchi CM 28515.JPG
ID=59 
LM=5
5296.00000 1855.00000
3318.00000 768.00000
3899.00000 1366.00000
3897.00000 1779.00000
2840.00000 1928.00000
CURVES=1
POINTS=50
5295.00000 1851.00000
5293.00000 1739.00000
5285.00000 1628.00000
5251.00000 1522.00000
5216.00000 1415.00000
5182.00000 1309.00000
5122.00000 1214.00000
5060.00000 1121.00000
4999.00000 1027.00000
4916.00000 952.00000
4832.00000 879.00000
4740.00000 817.00000
4638.00000 771.00000
4535.00000 725.00000
4433.00000 680.00000
4322.00000 665.00000
4211.00000 651.00000
4100.00000 636.00000
3989.00000 635.00000
3878.00000 646.00000
3766.00000 656.00000
3656.00000 677.00000
3548.00000 703.00000
3439.00000 731.00000
3336.00000 774.00000
3425.00000 823.00000
3512.00000 889.00000
3584.00000 975.00000
3657.00000 1060.00000
3737.00000 1138.00000
3811.00000 1222.00000
3867.00000 1316.00000
3915.00000 1392.00000
3760.00000 1280.00000
3681.00000 1201.00000
3597.00000 1127.00000
3505.00000 1066.00000
3403.00000 1100.00000
3300.00000 1146.00000
3211.00000 1213.00000
3121.00000 1280.00000
3038.00000 1355.00000
2957.00000 1432.00000
2885.00000 1518.00000
2815.00000 1605.00000
2735.00000 1677.00000
2630.00000 1691.00000
2681.00000 1779.00000
2776.00000 1836.00000
2831.00000 1923.00000
IMAGE=Mesolimulus walchi MCZ_106500.JPG
ID=60 
LM=5
246.00000 1704.00000
2113.00000 530.00000
1612.00000 1148.00000
1604.00000 1719.00000
2577.00000 1700.00000
CURVES=1
POINTS=50
248.00000 1684.00000
255.00000 1581.00000
261.00000 1478.00000
268.00000 1375.00000
305.00000 1281.00000
349.00000 1187.00000
393.00000 1094.00000
444.00000 1005.00000
500.00000 918.00000
556.00000 832.00000
619.00000 750.00000
683.00000 669.00000
777.00000 628.00000
872.00000 586.00000
968.00000 550.00000
1066.00000 518.00000
1164.00000 487.00000
1264.00000 465.00000
1367.00000 456.00000
1470.00000 451.00000
1572.00000 459.00000
1675.00000 466.00000
1778.00000 474.00000
1880.00000 483.00000
1982.00000 501.00000
2132.00000 527.00000
2026.00000 591.00000
1947.00000 657.00000
1867.00000 723.00000
1804.00000 803.00000
1744.00000 887.00000
1685.00000 972.00000
1628.00000 1057.00000
1606.00000 1154.00000
1724.00000 1047.00000
1782.00000 962.00000
1861.00000 896.00000
1952.00000 878.00000
2043.00000 924.00000
2130.00000 979.00000
2217.00000 1034.00000
2304.00000 1090.00000
2390.00000 1146.00000
2477.00000 1202.00000
2563.00000 1258.00000
2644.00000 1321.00000
2673.00000 1405.00000
2643.00000 1503.00000
2593.00000 1593.00000
2561.00000 1690.00000
IMAGE=Mesolimulus walchi YPMIP 36184.jpg
ID=62 
LM=5
1542.00000 3692.00000
2290.00000 2587.00000
1945.00000 2922.00000
1552.00000 2881.00000
1672.00000 2131.00000
CURVES=1
POINTS=50
1549.00000 3688.00000
1615.00000 3685.00000
1676.00000 3678.00000
1739.00000 3670.00000
1802.00000 3654.00000
1864.00000 3638.00000
1920.00000 3607.00000
1975.00000 3574.00000
2029.00000 3540.00000
2083.00000 3505.00000
2124.00000 3456.00000
2165.00000 3406.00000
2206.00000 3357.00000
2233.00000 3298.00000
2259.00000 3239.00000
2284.00000 3180.00000
2300.00000 3119.00000
2309.00000 3055.00000
2318.00000 2991.00000
2318.00000 2927.00000
2314.00000 2863.00000
2309.00000 2799.00000
2297.00000 2736.00000
2286.00000 2672.00000
2283.00000 2608.00000
2268.00000 2615.00000
2243.00000 2675.00000
2200.00000 2721.00000
2153.00000 2765.00000
2106.00000 2809.00000
2052.00000 2843.00000
1996.00000 2874.00000
1933.00000 2945.00000
1996.00000 2801.00000
2031.00000 2747.00000
2066.00000 2693.00000
2101.00000 2639.00000
2111.00000 2583.00000
2085.00000 2525.00000
2045.00000 2474.00000
2008.00000 2422.00000
1976.00000 2366.00000
1944.00000 2310.00000
1910.00000 2255.00000
1876.00000 2201.00000
1861.00000 2140.00000
1850.00000 2096.00000
1797.00000 2127.00000
1733.00000 2131.00000
1669.00000 2135.00000
IMAGE=Mesolimulus walchii  Eichst�tt SMNS 27585.jpg
ID=63 
LM=5
2546.00000 2490.00000
2364.00000 1572.00000
2335.00000 1796.00000
2130.00000 2055.00000
1840.00000 1782.00000
CURVES=1
POINTS=50
2547.00000 2488.00000
2574.00000 2457.00000
2602.00000 2426.00000
2629.00000 2395.00000
2656.00000 2364.00000
2671.00000 2325.00000
2684.00000 2286.00000
2697.00000 2247.00000
2709.00000 2207.00000
2708.00000 2166.00000
2707.00000 2125.00000
2706.00000 2083.00000
2705.00000 2042.00000
2703.00000 2001.00000
2692.00000 1962.00000
2674.00000 1924.00000
2657.00000 1887.00000
2639.00000 1849.00000
2619.00000 1813.00000
2596.00000 1779.00000
2572.00000 1745.00000
2549.00000 1711.00000
2519.00000 1684.00000
2484.00000 1661.00000
2449.00000 1639.00000
2414.00000 1617.00000
2384.00000 1588.00000
2354.00000 1559.00000
2353.00000 1597.00000
2355.00000 1639.00000
2359.00000 1680.00000
2355.00000 1721.00000
2347.00000 1761.00000
2328.00000 1782.00000
2307.00000 1747.00000
2273.00000 1727.00000
2233.00000 1716.00000
2194.00000 1704.00000
2153.00000 1697.00000
2112.00000 1691.00000
2071.00000 1684.00000
2030.00000 1681.00000
1989.00000 1679.00000
1947.00000 1677.00000
1906.00000 1673.00000
1867.00000 1663.00000
1847.00000 1661.00000
1854.00000 1702.00000
1854.00000 1743.00000
1840.00000 1782.00000
IMAGE=Mesolimulus walchii  Eichst�tt SMNS 694513.jpg
ID=64 
LM=5
1014.00000 2096.00000
1908.00000 914.00000
1489.00000 1099.00000
1072.00000 1071.00000
1142.00000 403.00000
CURVES=1
POINTS=50
1020.00000 2106.00000
1089.00000 2110.00000
1157.00000 2114.00000
1224.00000 2101.00000
1291.00000 2085.00000
1358.00000 2070.00000
1425.00000 2054.00000
1491.00000 2038.00000
1552.00000 2006.00000
1613.00000 1974.00000
1674.00000 1942.00000
1728.00000 1901.00000
1780.00000 1856.00000
1833.00000 1812.00000
1885.00000 1767.00000
1917.00000 1706.00000
1949.00000 1646.00000
1979.00000 1584.00000
1989.00000 1516.00000
1998.00000 1448.00000
2008.00000 1380.00000
1999.00000 1313.00000
1984.00000 1246.00000
1970.00000 1179.00000
1955.00000 1112.00000
1937.00000 1046.00000
1917.00000 980.00000
1896.00000 914.00000
1856.00000 948.00000
1810.00000 999.00000
1763.00000 1049.00000
1710.00000 1088.00000
1643.00000 1102.00000
1575.00000 1112.00000
1506.00000 1110.00000
1466.00000 1082.00000
1471.00000 1013.00000
1475.00000 945.00000
1480.00000 876.00000
1469.00000 810.00000
1447.00000 745.00000
1425.00000 680.00000
1404.00000 615.00000
1382.00000 550.00000
1361.00000 484.00000
1342.00000 418.00000
1323.00000 352.00000
1270.00000 385.00000
1207.00000 410.00000
1140.00000 424.00000
IMAGE=Paleolimulus jakovlevi  CM 23694.jpg
ID=66 
LM=5
2711.00000 2136.00000
3023.00000 1639.00000
2859.00000 1643.00000
2699.00000 1672.00000
2659.00000 1261.00000
CURVES=1
POINTS=50
2719.00000 2134.00000
2748.00000 2129.00000
2776.00000 2123.00000
2805.00000 2118.00000
2832.00000 2108.00000
2859.00000 2097.00000
2886.00000 2085.00000
2913.00000 2074.00000
2939.00000 2062.00000
2962.00000 2045.00000
2984.00000 2026.00000
3006.00000 2006.00000
3028.00000 1987.00000
3041.00000 1961.00000
3054.00000 1935.00000
3067.00000 1909.00000
3074.00000 1881.00000
3076.00000 1852.00000
3078.00000 1823.00000
3081.00000 1794.00000
3082.00000 1765.00000
3075.00000 1737.00000
3069.00000 1709.00000
3062.00000 1680.00000
3049.00000 1655.00000
3033.00000 1631.00000
3011.00000 1625.00000
2984.00000 1636.00000
2957.00000 1646.00000
2929.00000 1654.00000
2901.00000 1662.00000
2873.00000 1653.00000
2865.00000 1636.00000
2878.00000 1610.00000
2892.00000 1584.00000
2895.00000 1558.00000
2883.00000 1532.00000
2870.00000 1505.00000
2858.00000 1479.00000
2843.00000 1454.00000
2828.00000 1429.00000
2813.00000 1404.00000
2788.00000 1388.00000
2764.00000 1372.00000
2747.00000 1352.00000
2739.00000 1324.00000
2729.00000 1297.00000
2715.00000 1272.00000
2688.00000 1261.00000
2661.00000 1251.00000
IMAGE=Paleolimulus signatus KUMIP399957.tif
ID=68 
LM=5
841.00000 1960.00000
2986.00000 3080.00000
2486.00000 2469.00000
2447.00000 1791.00000
3562.00000 1801.00000
CURVES=1
POINTS=50
846.00000 1948.00000
860.00000 2059.00000
874.00000 2169.00000
905.00000 2275.00000
948.00000 2378.00000
991.00000 2481.00000
1038.00000 2581.00000
1097.00000 2676.00000
1156.00000 2770.00000
1226.00000 2855.00000
1315.00000 2922.00000
1404.00000 2988.00000
1496.00000 3050.00000
1599.00000 3093.00000
1702.00000 3137.00000
1805.00000 3178.00000
1916.00000 3184.00000
2027.00000 3190.00000
2138.00000 3196.00000
2250.00000 3201.00000
2359.00000 3183.00000
2469.00000 3163.00000
2578.00000 3142.00000
2688.00000 3122.00000
2798.00000 3105.00000
2908.00000 3089.00000
2980.00000 3062.00000
2889.00000 2997.00000
2799.00000 2932.00000
2710.00000 2865.00000
2621.00000 2798.00000
2561.00000 2708.00000
2520.00000 2605.00000
2478.00000 2455.00000
2568.00000 2483.00000
2659.00000 2543.00000
2744.00000 2606.00000
2850.00000 2571.00000
2955.00000 2536.00000
3061.00000 2501.00000
3153.00000 2439.00000
3241.00000 2371.00000
3323.00000 2297.00000
3400.00000 2216.00000
3479.00000 2138.00000
3585.00000 2106.00000
3674.00000 2049.00000
3645.00000 1972.00000
3582.00000 1889.00000
3565.00000 1779.00000
IMAGE=Paleolimulus signatus MCZ 109538.nef
ID=69 
LM=5
1967.00000 859.00000
1459.00000 1719.00000
1704.00000 1549.00000
1975.00000 1503.00000
2073.00000 2035.00000
CURVES=1
POINTS=50
1960.00000 854.00000
1914.00000 867.00000
1868.00000 879.00000
1822.00000 892.00000
1777.00000 908.00000
1734.00000 929.00000
1691.00000 949.00000
1648.00000 970.00000
1605.00000 990.00000
1571.00000 1022.00000
1544.00000 1061.00000
1517.00000 1101.00000
1491.00000 1140.00000
1475.00000 1185.00000
1458.00000 1230.00000
1442.00000 1275.00000
1427.00000 1320.00000
1426.00000 1368.00000
1426.00000 1415.00000
1425.00000 1463.00000
1430.00000 1510.00000
1435.00000 1558.00000
1441.00000 1605.00000
1448.00000 1652.00000
1456.00000 1699.00000
1466.00000 1746.00000
1485.00000 1706.00000
1506.00000 1663.00000
1529.00000 1622.00000
1557.00000 1583.00000
1601.00000 1565.00000
1647.00000 1552.00000
1694.00000 1549.00000
1708.00000 1571.00000
1686.00000 1613.00000
1682.00000 1661.00000
1677.00000 1708.00000
1693.00000 1753.00000
1709.00000 1798.00000
1732.00000 1840.00000
1759.00000 1879.00000
1790.00000 1914.00000
1828.00000 1943.00000
1866.00000 1973.00000
1901.00000 2004.00000
1933.00000 2040.00000
1964.00000 2076.00000
1991.00000 2073.00000
2025.00000 2042.00000
2072.00000 2033.00000
IMAGE=Paleolimulus signatus MCZ109540.jpg
ID=70 
LM=5
4202.00000 1737.00000
2479.00000 3087.00000
2621.00000 2377.00000
2547.00000 1932.00000
1350.00000 1847.00000
CURVES=1
POINTS=50
4202.00000 1737.00000
4177.00000 1844.00000
4152.00000 1951.00000
4126.00000 2057.00000
4101.00000 2164.00000
4063.00000 2267.00000
4022.00000 2368.00000
3981.00000 2470.00000
3940.00000 2572.00000
3873.00000 2655.00000
3789.00000 2725.00000
3703.00000 2793.00000
3613.00000 2856.00000
3523.00000 2919.00000
3433.00000 2982.00000
3339.00000 3037.00000
3238.00000 3079.00000
3136.00000 3119.00000
3026.00000 3117.00000
2917.00000 3114.00000
2807.00000 3117.00000
2698.00000 3122.00000
2588.00000 3121.00000
2481.00000 3099.00000
2415.00000 3048.00000
2485.00000 2964.00000
2555.00000 2879.00000
2624.00000 2794.00000
2688.00000 2707.00000
2684.00000 2597.00000
2655.00000 2491.00000
2623.00000 2387.00000
2568.00000 2464.00000
2490.00000 2533.00000
2384.00000 2555.00000
2277.00000 2547.00000
2173.00000 2510.00000
2070.00000 2472.00000
1967.00000 2435.00000
1866.00000 2394.00000
1766.00000 2349.00000
1704.00000 2268.00000
1645.00000 2194.00000
1535.00000 2189.00000
1429.00000 2165.00000
1326.00000 2134.00000
1234.00000 2144.00000
1279.00000 2044.00000
1337.00000 1952.00000
1353.00000 1843.00000
IMAGE=Paleolimulus signatus USNM PAL 465528.JPG
ID=71 
LM=5
2236.00000 223.00000
1182.00000 1493.00000
1636.00000 1374.00000
2018.00000 1476.00000
1944.00000 2029.00000
CURVES=1
POINTS=50
2236.00000 220.00000
2167.00000 216.00000
2099.00000 216.00000
2033.00000 233.00000
1967.00000 254.00000
1903.00000 278.00000
1839.00000 302.00000
1775.00000 327.00000
1714.00000 358.00000
1660.00000 400.00000
1606.00000 442.00000
1553.00000 485.00000
1505.00000 534.00000
1467.00000 591.00000
1429.00000 648.00000
1388.00000 703.00000
1346.00000 757.00000
1313.00000 816.00000
1289.00000 881.00000
1265.00000 945.00000
1245.00000 1011.00000
1231.00000 1078.00000
1217.00000 1145.00000
1209.00000 1213.00000
1197.00000 1281.00000
1182.00000 1348.00000
1166.00000 1414.00000
1173.00000 1510.00000
1217.00000 1471.00000
1260.00000 1417.00000
1295.00000 1359.00000
1329.00000 1299.00000
1367.00000 1243.00000
1432.00000 1242.00000
1491.00000 1278.00000
1548.00000 1315.00000
1599.00000 1361.00000
1652.00000 1369.00000
1584.00000 1475.00000
1549.00000 1530.00000
1558.00000 1599.00000
1575.00000 1664.00000
1606.00000 1725.00000
1637.00000 1787.00000
1676.00000 1843.00000
1717.00000 1898.00000
1764.00000 1948.00000
1818.00000 1989.00000
1881.00000 2015.00000
1949.00000 2020.00000
IMAGE=Tasmaniolimulus patersoni UTGD123979_05.JPG
ID=73 
LM=5
1396.00000 1594.00000
2536.00000 2444.00000
2362.00000 1901.00000
2306.00000 1599.00000
3018.00000 1640.00000
CURVES=1
POINTS=50
1386.00000 1596.00000
1388.00000 1663.00000
1391.00000 1729.00000
1401.00000 1795.00000
1424.00000 1857.00000
1448.00000 1919.00000
1471.00000 1982.00000
1507.00000 2038.00000
1549.00000 2089.00000
1591.00000 2141.00000
1636.00000 2190.00000
1688.00000 2232.00000
1740.00000 2273.00000
1800.00000 2302.00000
1862.00000 2328.00000
1923.00000 2354.00000
1986.00000 2374.00000
2051.00000 2391.00000
2116.00000 2407.00000
2182.00000 2414.00000
2248.00000 2422.00000
2315.00000 2429.00000
2381.00000 2436.00000
2447.00000 2443.00000
2513.00000 2456.00000
2537.00000 2436.00000
2483.00000 2398.00000
2428.00000 2360.00000
2377.00000 2316.00000
2348.00000 2261.00000
2335.00000 2195.00000
2337.00000 2129.00000
2344.00000 2063.00000
2352.00000 1996.00000
2367.00000 1934.00000
2417.00000 1962.00000
2464.00000 2009.00000
2520.00000 2039.00000
2586.00000 2040.00000
2652.00000 2034.00000
2713.00000 2011.00000
2770.00000 1976.00000
2829.00000 1945.00000
2889.00000 1917.00000
2949.00000 1888.00000
3003.00000 1850.00000
3051.00000 1803.00000
3087.00000 1755.00000
3046.00000 1703.00000
3022.00000 1641.00000
IMAGE=Panduralimulus babocki USNM 520723.JPG
ID=75 
LM=5
1659.00000 1430.00000
2103.00000 2387.00000
2115.00000 2051.00000
2228.00000 1787.00000
2777.00000 1993.00000
CURVES=1
POINTS=50
1657.00000 1433.00000
1635.00000 1481.00000
1613.00000 1528.00000
1603.00000 1579.00000
1600.00000 1631.00000
1596.00000 1683.00000
1592.00000 1736.00000
1591.00000 1788.00000
1605.00000 1838.00000
1619.00000 1889.00000
1634.00000 1939.00000
1652.00000 1988.00000
1671.00000 2037.00000
1689.00000 2086.00000
1722.00000 2125.00000
1760.00000 2162.00000
1797.00000 2198.00000
1839.00000 2230.00000
1881.00000 2261.00000
1925.00000 2290.00000
1971.00000 2315.00000
2008.00000 2351.00000
2045.00000 2388.00000
2088.00000 2417.00000
2113.00000 2389.00000
2102.00000 2340.00000
2074.00000 2297.00000
2048.00000 2252.00000
2031.00000 2203.00000
2044.00000 2153.00000
2064.00000 2105.00000
2096.00000 2065.00000
2125.00000 2085.00000
2143.00000 2134.00000
2165.00000 2181.00000
2200.00000 2220.00000
2215.00000 2216.00000
2219.00000 2166.00000
2238.00000 2117.00000
2288.00000 2105.00000
2340.00000 2096.00000
2391.00000 2087.00000
2443.00000 2078.00000
2495.00000 2069.00000
2547.00000 2068.00000
2599.00000 2072.00000
2651.00000 2075.00000
2703.00000 2069.00000
2746.00000 2041.00000
2765.00000 1992.00000
IMAGE=Panduralimulus babocki USNM 520724.JPG
ID=76 
LM=5
2986.00000 3617.00000
3612.00000 1460.00000
3439.00000 2301.00000
2908.00000 2439.00000
2946.00000 1211.00000
CURVES=1
POINTS=50
2986.00000 3614.00000
3087.00000 3579.00000
3187.00000 3539.00000
3285.00000 3494.00000
3375.00000 3436.00000
3458.00000 3369.00000
3535.00000 3294.00000
3598.00000 3207.00000
3649.00000 3113.00000
3691.00000 3014.00000
3720.00000 2911.00000
3747.00000 2807.00000
3772.00000 2703.00000
3795.00000 2598.00000
3806.00000 2491.00000
3811.00000 2384.00000
3811.00000 2276.00000
3803.00000 2169.00000
3791.00000 2063.00000
3775.00000 1957.00000
3759.00000 1850.00000
3742.00000 1744.00000
3720.00000 1639.00000
3670.00000 1545.00000
3638.00000 1530.00000
3643.00000 1637.00000
3657.00000 1743.00000
3652.00000 1850.00000
3633.00000 1955.00000
3593.00000 2054.00000
3541.00000 2148.00000
3485.00000 2239.00000
3435.00000 2299.00000
3432.00000 2192.00000
3400.00000 2091.00000
3354.00000 1995.00000
3300.00000 1901.00000
3248.00000 1807.00000
3197.00000 1713.00000
3144.00000 1620.00000
3119.00000 1516.00000
3110.00000 1410.00000
3143.00000 1313.00000
3211.00000 1230.00000
3254.00000 1135.00000
3276.00000 1030.00000
3225.00000 1080.00000
3158.00000 1164.00000
3058.00000 1191.00000
2952.00000 1207.00000
IMAGE=Psammolimulus gottingensis GZG.INV.15356a_10.JPG
ID=79 
LM=5
4872.00000 1519.00000
3072.00000 2444.00000
3693.00000 1972.00000
3777.00000 1426.00000
3052.00000 1494.00000
CURVES=1
POINTS=50
4880.00000 1526.00000
4860.00000 1619.00000
4839.00000 1712.00000
4809.00000 1801.00000
4762.00000 1883.00000
4715.00000 1966.00000
4668.00000 2048.00000
4611.00000 2123.00000
4536.00000 2181.00000
4460.00000 2238.00000
4385.00000 2296.00000
4300.00000 2336.00000
4209.00000 2363.00000
4118.00000 2389.00000
4027.00000 2416.00000
3934.00000 2433.00000
3839.00000 2434.00000
3744.00000 2435.00000
3649.00000 2437.00000
3554.00000 2438.00000
3459.00000 2439.00000
3364.00000 2438.00000
3269.00000 2437.00000
3174.00000 2440.00000
3079.00000 2447.00000
3147.00000 2419.00000
3241.00000 2405.00000
3328.00000 2373.00000
3410.00000 2324.00000
3493.00000 2278.00000
3577.00000 2234.00000
3641.00000 2165.00000
3696.00000 2089.00000
3706.00000 1958.00000
3594.00000 1969.00000
3508.00000 1930.00000
3420.00000 1895.00000
3330.00000 1863.00000
3240.00000 1831.00000
3149.00000 1805.00000
3057.00000 1783.00000
2963.00000 1797.00000
2869.00000 1811.00000
2774.00000 1811.00000
2736.00000 1781.00000
2820.00000 1741.00000
2905.00000 1700.00000
2980.00000 1643.00000
3036.00000 1567.00000
3040.00000 1473.00000
IMAGE=Psammolimulus gottingensis GZG.INV.15375a_11.JPG
ID=81 
LM=5
1519.00000 3402.00000
2545.00000 789.00000
2144.00000 2073.00000
2338.00000 2443.00000
3356.00000 1821.00000
CURVES=1
POINTS=50
1534.00000 3418.00000
1403.00000 3260.00000
1332.00000 3132.00000
1282.00000 2992.00000
1249.00000 2850.00000
1246.00000 2702.00000
1244.00000 2553.00000
1261.00000 2407.00000
1286.00000 2261.00000
1319.00000 2118.00000
1386.00000 1986.00000
1453.00000 1854.00000
1541.00000 1735.00000
1639.00000 1624.00000
1741.00000 1517.00000
1852.00000 1419.00000
1963.00000 1321.00000
2073.00000 1222.00000
2183.00000 1122.00000
2285.00000 1016.00000
2386.00000 907.00000
2491.00000 802.00000
2563.00000 779.00000
2410.00000 982.00000
2317.00000 1097.00000
2229.00000 1216.00000
2144.00000 1338.00000
2087.00000 1473.00000
2040.00000 1613.00000
1993.00000 1754.00000
2003.00000 1900.00000
2054.00000 2029.00000
2134.00000 2037.00000
2110.00000 1893.00000
2207.00000 1800.00000
2342.00000 1742.00000
2483.00000 1696.00000
2629.00000 1691.00000
2777.00000 1702.00000
2924.00000 1699.00000
3056.00000 1647.00000
3152.00000 1534.00000
3241.00000 1416.00000
3333.00000 1300.00000
3476.00000 1143.00000
3441.00000 1271.00000
3372.00000 1402.00000
3320.00000 1540.00000
3285.00000 1682.00000
3339.00000 1814.00000
IMAGE=Psammolimulus gottingensis GZG.INV.15376a_9.JPG
ID=82 
LM=5
1231.00000 3492.00000
288.00000 2122.00000
988.00000 2343.00000
1302.00000 2379.00000
1361.00000 1240.00000
CURVES=1
POINTS=50
1227.00000 3494.00000
1142.00000 3486.00000
1057.00000 3479.00000
974.00000 3464.00000
894.00000 3435.00000
814.00000 3406.00000
737.00000 3373.00000
675.00000 3314.00000
612.00000 3256.00000
550.00000 3198.00000
490.00000 3138.00000
459.00000 3059.00000
428.00000 2980.00000
396.00000 2901.00000
365.00000 2822.00000
338.00000 2741.00000
313.00000 2659.00000
288.00000 2578.00000
263.00000 2497.00000
262.00000 2414.00000
276.00000 2330.00000
291.00000 2246.00000
290.00000 2095.00000
325.00000 2167.00000
381.00000 2226.00000
464.00000 2243.00000
548.00000 2259.00000
633.00000 2264.00000
718.00000 2262.00000
800.00000 2278.00000
879.00000 2309.00000
958.00000 2340.00000
909.00000 2275.00000
857.00000 2208.00000
801.00000 2144.00000
746.00000 2079.00000
723.00000 1997.00000
699.00000 1915.00000
721.00000 1835.00000
749.00000 1755.00000
780.00000 1675.00000
822.00000 1601.00000
864.00000 1527.00000
912.00000 1457.00000
969.00000 1394.00000
1035.00000 1340.00000
1104.00000 1291.00000
1176.00000 1246.00000
1260.00000 1237.00000
1345.00000 1230.00000
IMAGE=Rolfeia fouldenensis G_1984_67_1a .jpg
ID=84 
LM=5
2178.00000 1430.00000
1769.00000 426.00000
1929.00000 711.00000
1663.00000 1024.00000
1187.00000 793.00000
CURVES=1
POINTS=50
2195.00000 1434.00000
2223.00000 1392.00000
2247.00000 1348.00000
2270.00000 1303.00000
2292.00000 1258.00000
2309.00000 1213.00000
2315.00000 1164.00000
2308.00000 1114.00000
2300.00000 1064.00000
2293.00000 1014.00000
2286.00000 965.00000
2265.00000 919.00000
2244.00000 873.00000
2222.00000 827.00000
2201.00000 782.00000
2179.00000 736.00000
2145.00000 700.00000
2107.00000 667.00000
2069.00000 633.00000
2032.00000 600.00000
1993.00000 567.00000
1954.00000 536.00000
1917.00000 501.00000
1882.00000 466.00000
1843.00000 433.00000
1763.00000 419.00000
1772.00000 453.00000
1794.00000 490.00000
1832.00000 523.00000
1866.00000 560.00000
1898.00000 599.00000
1922.00000 642.00000
1936.00000 691.00000
1934.00000 722.00000
1886.00000 705.00000
1839.00000 689.00000
1791.00000 673.00000
1743.00000 657.00000
1694.00000 646.00000
1644.00000 644.00000
1593.00000 643.00000
1543.00000 641.00000
1494.00000 649.00000
1445.00000 663.00000
1397.00000 677.00000
1348.00000 690.00000
1300.00000 705.00000
1255.00000 728.00000
1215.00000 757.00000
1185.00000 797.00000
IMAGE=Sloveniolimulus rudkini PMSL T-993.JPG
ID=85 
LM=5
1104.00000 1792.00000
3491.00000 2525.00000
2972.00000 2399.00000
2495.00000 1555.00000
3547.00000 1447.00000
CURVES=1
POINTS=50
1106.00000 1802.00000
1112.00000 1902.00000
1129.00000 2000.00000
1156.00000 2096.00000
1189.00000 2190.00000
1232.00000 2279.00000
1296.00000 2353.00000
1375.00000 2415.00000
1453.00000 2477.00000
1534.00000 2535.00000
1615.00000 2593.00000
1696.00000 2652.00000
1790.00000 2686.00000
1884.00000 2718.00000
1979.00000 2749.00000
2077.00000 2765.00000
2177.00000 2775.00000
2276.00000 2786.00000
2375.00000 2796.00000
2475.00000 2799.00000
2575.00000 2801.00000
2675.00000 2803.00000
2775.00000 2797.00000
2874.00000 2791.00000
2974.00000 2784.00000
3074.00000 2778.00000
3167.00000 2747.00000
3255.00000 2701.00000
3336.00000 2642.00000
3415.00000 2582.00000
3485.00000 2530.00000
3395.00000 2493.00000
3297.00000 2472.00000
3199.00000 2451.00000
3101.00000 2433.00000
3003.00000 2415.00000
3058.00000 2379.00000
3149.00000 2337.00000
3240.00000 2296.00000
3314.00000 2235.00000
3372.00000 2153.00000
3434.00000 2075.00000
3500.00000 2000.00000
3560.00000 1923.00000
3657.00000 1901.00000
3661.00000 1828.00000
3600.00000 1749.00000
3573.00000 1655.00000
3578.00000 1559.00000
3551.00000 1463.00000
IMAGE=Tachypleus decheni MB.A.1901.JPG
ID=86 
LM=5
494.00000 1070.00000
1435.00000 289.00000
1368.00000 732.00000
1361.00000 1063.00000
2233.00000 994.00000
CURVES=1
POINTS=50
495.00000 1066.00000
496.00000 999.00000
502.00000 933.00000
515.00000 867.00000
530.00000 802.00000
548.00000 738.00000
576.00000 677.00000
608.00000 619.00000
647.00000 564.00000
692.00000 515.00000
741.00000 471.00000
795.00000 432.00000
854.00000 399.00000
914.00000 370.00000
975.00000 343.00000
1038.00000 320.00000
1102.00000 303.00000
1168.00000 293.00000
1235.00000 286.00000
1301.00000 282.00000
1367.00000 285.00000
1442.00000 283.00000
1372.00000 383.00000
1369.00000 450.00000
1362.00000 516.00000
1348.00000 582.00000
1338.00000 647.00000
1362.00000 744.00000
1396.00000 716.00000
1412.00000 651.00000
1440.00000 592.00000
1480.00000 538.00000
1524.00000 488.00000
1578.00000 450.00000
1642.00000 435.00000
1708.00000 429.00000
1775.00000 428.00000
1841.00000 435.00000
1906.00000 449.00000
1971.00000 466.00000
2032.00000 491.00000
2085.00000 531.00000
2132.00000 579.00000
2176.00000 629.00000
2221.00000 678.00000
2265.00000 724.00000
2265.00000 790.00000
2244.00000 853.00000
2236.00000 920.00000
2229.00000 986.00000
IMAGE=Tachypleus gadeai MGSB 19195.JPG
ID=87 
LM=5
1378.00000 3508.00000
2610.00000 2043.00000
2061.00000 2155.00000
1449.00000 2326.00000
1437.00000 1067.00000
CURVES=1
POINTS=50
1383.00000 3504.00000
1468.00000 3513.00000
1553.00000 3519.00000
1637.00000 3509.00000
1722.00000 3499.00000
1804.00000 3477.00000
1885.00000 3450.00000
1966.00000 3424.00000
2036.00000 3375.00000
2103.00000 3322.00000
2170.00000 3269.00000
2237.00000 3217.00000
2304.00000 3164.00000
2350.00000 3092.00000
2397.00000 3021.00000
2443.00000 2949.00000
2490.00000 2878.00000
2513.00000 2796.00000
2535.00000 2713.00000
2558.00000 2631.00000
2576.00000 2548.00000
2589.00000 2463.00000
2602.00000 2379.00000
2615.00000 2295.00000
2628.00000 2210.00000
2640.00000 2126.00000
2628.00000 2043.00000
2545.00000 2036.00000
2461.00000 2051.00000
2376.00000 2066.00000
2296.00000 2092.00000
2217.00000 2125.00000
2137.00000 2154.00000
2054.00000 2152.00000
2089.00000 2075.00000
2115.00000 1998.00000
2080.00000 1920.00000
2045.00000 1842.00000
2010.00000 1765.00000
1975.00000 1687.00000
1935.00000 1611.00000
1894.00000 1537.00000
1851.00000 1463.00000
1799.00000 1395.00000
1747.00000 1328.00000
1694.00000 1261.00000
1642.00000 1193.00000
1585.00000 1130.00000
1521.00000 1077.00000
1437.00000 1063.00000
IMAGE=Tachypleus gadeai MGSB 285 .jpg
ID=88 
LM=5
3684.00000 691.00000
1850.00000 1427.00000
2519.00000 1313.00000
2965.00000 1684.00000
2319.00000 2229.00000
CURVES=1
POINTS=50
3681.00000 683.00000
3604.00000 630.00000
3527.00000 578.00000
3445.00000 534.00000
3361.00000 493.00000
3276.00000 454.00000
3184.00000 442.00000
3091.00000 429.00000
2999.00000 417.00000
2906.00000 425.00000
2813.00000 434.00000
2724.00000 458.00000
2639.00000 496.00000
2559.00000 544.00000
2481.00000 595.00000
2403.00000 646.00000
2325.00000 697.00000
2251.00000 752.00000
2194.00000 826.00000
2137.00000 901.00000
2081.00000 975.00000
2024.00000 1049.00000
1975.00000 1128.00000
1926.00000 1208.00000
1896.00000 1296.00000
1860.00000 1382.00000
1910.00000 1362.00000
1997.00000 1350.00000
2089.00000 1364.00000
2180.00000 1353.00000
2272.00000 1334.00000
2363.00000 1316.00000
2456.00000 1307.00000
2511.00000 1331.00000
2421.00000 1356.00000
2329.00000 1374.00000
2237.00000 1387.00000
2146.00000 1407.00000
2064.00000 1437.00000
2058.00000 1530.00000
2051.00000 1623.00000
2051.00000 1717.00000
2053.00000 1810.00000
2054.00000 1903.00000
2054.00000 1996.00000
2047.00000 2089.00000
2056.00000 2130.00000
2144.00000 2150.00000
2235.00000 2154.00000
2299.00000 2221.00000
IMAGE=Tachypleus gigas  YPM IZ 103366.jpg
ID=90 
LM=5
714.00000 1764.00000
2913.00000 1308.00000
2166.00000 1536.00000
2034.00000 2065.00000
2950.00000 2211.00000
CURVES=1
POINTS=50
716.00000 1767.00000
736.00000 1662.00000
777.00000 1563.00000
818.00000 1465.00000
861.00000 1367.00000
908.00000 1271.00000
965.00000 1183.00000
1041.00000 1107.00000
1116.00000 1032.00000
1197.00000 963.00000
1291.00000 912.00000
1385.00000 862.00000
1484.00000 821.00000
1584.00000 783.00000
1689.00000 771.00000
1795.00000 774.00000
1901.00000 788.00000
2007.00000 802.00000
2111.00000 825.00000
2212.00000 859.00000
2314.00000 893.00000
2412.00000 934.00000
2506.00000 984.00000
2600.00000 1035.00000
2681.00000 1105.00000
2761.00000 1175.00000
2842.00000 1245.00000
2916.00000 1309.00000
2812.00000 1287.00000
2715.00000 1330.00000
2623.00000 1384.00000
2524.00000 1422.00000
2420.00000 1444.00000
2314.00000 1461.00000
2214.00000 1487.00000
2147.00000 1546.00000
2306.00000 1499.00000
2412.00000 1488.00000
2518.00000 1471.00000
2620.00000 1471.00000
2715.00000 1518.00000
2801.00000 1579.00000
2870.00000 1660.00000
2940.00000 1741.00000
3013.00000 1819.00000
3085.00000 1898.00000
3182.00000 1959.00000
3059.00000 2064.00000
2993.00000 2101.00000
2963.00000 2203.00000
IMAGE=Tachypleus gigas  YPM IZ 103369.jpg
ID=91 
LM=5
677.00000 2729.00000
2633.00000 2275.00000
1821.00000 2501.00000
1463.00000 2091.00000
2296.00000 1495.00000
CURVES=1
POINTS=50
680.00000 2734.00000
751.00000 2805.00000
827.00000 2870.00000
907.00000 2932.00000
994.00000 2981.00000
1084.00000 3026.00000
1175.00000 3069.00000
1271.00000 3096.00000
1371.00000 3110.00000
1471.00000 3121.00000
1570.00000 3110.00000
1669.00000 3093.00000
1767.00000 3072.00000
1858.00000 3031.00000
1950.00000 2990.00000
2042.00000 2949.00000
2124.00000 2891.00000
2201.00000 2828.00000
2279.00000 2764.00000
2346.00000 2689.00000
2410.00000 2612.00000
2474.00000 2534.00000
2530.00000 2451.00000
2583.00000 2366.00000
2635.00000 2280.00000
2576.00000 2295.00000
2486.00000 2337.00000
2387.00000 2355.00000
2288.00000 2373.00000
2189.00000 2391.00000
2096.00000 2428.00000
2006.00000 2471.00000
1910.00000 2500.00000
1826.00000 2493.00000
1917.00000 2451.00000
2009.00000 2410.00000
2104.00000 2379.00000
2197.00000 2343.00000
2281.00000 2288.00000
2351.00000 2215.00000
2417.00000 2140.00000
2444.00000 2043.00000
2471.00000 1946.00000
2497.00000 1849.00000
2508.00000 1749.00000
2533.00000 1656.00000
2562.00000 1598.00000
2463.00000 1584.00000
2372.00000 1553.00000
2296.00000 1489.00000
IMAGE=Tachypleus gigas  YPM IZ 103377 .jpg
ID=92 
LM=5
4080.00000 1370.00000
2052.00000 1458.00000
2833.00000 1448.00000
3087.00000 1920.00000
2200.00000 2312.00000
CURVES=1
POINTS=50
4078.00000 1362.00000
4019.00000 1285.00000
3959.00000 1207.00000
3896.00000 1133.00000
3831.00000 1060.00000
3753.00000 1002.00000
3670.00000 952.00000
3585.00000 904.00000
3497.00000 863.00000
3403.00000 836.00000
3306.00000 824.00000
3209.00000 817.00000
3112.00000 816.00000
3014.00000 817.00000
2919.00000 833.00000
2825.00000 860.00000
2732.00000 889.00000
2646.00000 936.00000
2561.00000 983.00000
2475.00000 1030.00000
2390.00000 1077.00000
2311.00000 1132.00000
2241.00000 1201.00000
2174.00000 1271.00000
2119.00000 1352.00000
2065.00000 1433.00000
2113.00000 1461.00000
2210.00000 1456.00000
2308.00000 1459.00000
2405.00000 1459.00000
2503.00000 1453.00000
2600.00000 1448.00000
2697.00000 1440.00000
2795.00000 1431.00000
2769.00000 1465.00000
2672.00000 1462.00000
2577.00000 1478.00000
2485.00000 1511.00000
2394.00000 1545.00000
2324.00000 1608.00000
2268.00000 1687.00000
2210.00000 1766.00000
2152.00000 1845.00000
2096.00000 1924.00000
2042.00000 2006.00000
1973.00000 2071.00000
1980.00000 2122.00000
2057.00000 2180.00000
2147.00000 2214.00000
2195.00000 2296.00000
IMAGE=Tachypleus gigas  YPM IZ 103382.jpg
ID=93 
LM=5
4700.00000 1796.00000
2864.00000 761.00000
3562.00000 1199.00000
3562.00000 1700.00000
2610.00000 1676.00000
CURVES=1
POINTS=50
4706.00000 1793.00000
4705.00000 1692.00000
4698.00000 1592.00000
4669.00000 1495.00000
4640.00000 1399.00000
4596.00000 1309.00000
4544.00000 1223.00000
4491.00000 1136.00000
4432.00000 1055.00000
4371.00000 974.00000
4307.00000 897.00000
4224.00000 840.00000
4141.00000 782.00000
4054.00000 731.00000
3962.00000 689.00000
3870.00000 647.00000
3771.00000 631.00000
3671.00000 617.00000
3571.00000 608.00000
3470.00000 609.00000
3369.00000 610.00000
3269.00000 627.00000
3170.00000 645.00000
3077.00000 684.00000
2982.00000 717.00000
2886.00000 748.00000
2916.00000 786.00000
3005.00000 833.00000
3088.00000 890.00000
3169.00000 950.00000
3255.00000 1002.00000
3343.00000 1052.00000
3433.00000 1097.00000
3524.00000 1141.00000
3540.00000 1190.00000
3448.00000 1150.00000
3355.00000 1110.00000
3261.00000 1074.00000
3166.00000 1041.00000
3065.00000 1050.00000
2970.00000 1076.00000
2882.00000 1126.00000
2795.00000 1176.00000
2715.00000 1238.00000
2632.00000 1294.00000
2542.00000 1341.00000
2508.00000 1399.00000
2539.00000 1492.00000
2598.00000 1572.00000
2618.00000 1668.00000
IMAGE=Tachypleus gigas  YPM IZ 55578 male.jpg
ID=95 
LM=5
4827.00000 1658.00000
2926.00000 613.00000
3658.00000 1064.00000
3707.00000 1640.00000
2664.00000 1666.00000
CURVES=1
POINTS=50
4822.00000 1655.00000
4818.00000 1549.00000
4802.00000 1445.00000
4783.00000 1340.00000
4764.00000 1236.00000
4715.00000 1142.00000
4666.00000 1048.00000
4617.00000 954.00000
4553.00000 871.00000
4483.00000 792.00000
4412.00000 714.00000
4334.00000 643.00000
4246.00000 584.00000
4155.00000 530.00000
4057.00000 489.00000
3960.00000 449.00000
3860.00000 414.00000
3755.00000 404.00000
3649.00000 397.00000
3543.00000 396.00000
3437.00000 395.00000
3334.00000 408.00000
3235.00000 446.00000
3136.00000 485.00000
3044.00000 534.00000
2961.00000 600.00000
3007.00000 648.00000
3101.00000 695.00000
3183.00000 759.00000
3257.00000 832.00000
3347.00000 888.00000
3439.00000 940.00000
3535.00000 985.00000
3633.00000 1023.00000
3609.00000 1055.00000
3509.00000 1020.00000
3404.00000 1006.00000
3299.00000 995.00000
3197.00000 1015.00000
3098.00000 1052.00000
2999.00000 1088.00000
2909.00000 1144.00000
2821.00000 1204.00000
2733.00000 1263.00000
2641.00000 1313.00000
2486.00000 1380.00000
2529.00000 1404.00000
2587.00000 1492.00000
2644.00000 1569.00000
2659.00000 1661.00000
IMAGE=Tachypleus gigas  YPM IZ 55599.jpg
ID=96 
LM=5
556.00000 2213.00000
3344.00000 3030.00000
2441.00000 2597.00000
2249.00000 1871.00000
3618.00000 1586.00000
CURVES=1
POINTS=50
537.00000 2211.00000
567.00000 2344.00000
598.00000 2477.00000
639.00000 2605.00000
711.00000 2721.00000
783.00000 2837.00000
872.00000 2938.00000
981.00000 3020.00000
1094.00000 3092.00000
1126.00000 3225.00000
1181.00000 3341.00000
1289.00000 3424.00000
1397.00000 3507.00000
1527.00000 3544.00000
1661.00000 3573.00000
1794.00000 3598.00000
1931.00000 3595.00000
2067.00000 3593.00000
2203.00000 3589.00000
2333.00000 3548.00000
2463.00000 3506.00000
2594.00000 3465.00000
2724.00000 3424.00000
2841.00000 3357.00000
2955.00000 3282.00000
3069.00000 3207.00000
3184.00000 3134.00000
3366.00000 3032.00000
3283.00000 2966.00000
3159.00000 2909.00000
3034.00000 2854.00000
2906.00000 2808.00000
2778.00000 2761.00000
2650.00000 2711.00000
2528.00000 2651.00000
2431.00000 2591.00000
2644.00000 2630.00000
2777.00000 2659.00000
2913.00000 2673.00000
3043.00000 2661.00000
3163.00000 2595.00000
3282.00000 2528.00000
3379.00000 2435.00000
3469.00000 2332.00000
3558.00000 2229.00000
3639.00000 2120.00000
3681.00000 1996.00000
3673.00000 1860.00000
3665.00000 1724.00000
3619.00000 1596.00000
IMAGE=Tachypleus syriacus  MSNMi9352scala.JPG
ID=97 
LM=5
2527.00000 4656.00000
1554.00000 2892.00000
1868.00000 3105.00000
2509.00000 3121.00000
2501.00000 2485.00000
CURVES=1
POINTS=50
2514.00000 4656.00000
2428.00000 4648.00000
2343.00000 4639.00000
2259.00000 4622.00000
2177.00000 4596.00000
2095.00000 4570.00000
2013.00000 4544.00000
1933.00000 4515.00000
1863.00000 4465.00000
1794.00000 4414.00000
1727.00000 4360.00000
1671.00000 4295.00000
1615.00000 4229.00000
1577.00000 4154.00000
1547.00000 4073.00000
1518.00000 3993.00000
1488.00000 3912.00000
1467.00000 3829.00000
1460.00000 3744.00000
1454.00000 3658.00000
1448.00000 3572.00000
1449.00000 3486.00000
1455.00000 3401.00000
1462.00000 3315.00000
1481.00000 3231.00000
1503.00000 3148.00000
1525.00000 3065.00000
1539.00000 2980.00000
1550.00000 2901.00000
1586.00000 2978.00000
1648.00000 3038.00000
1712.00000 3094.00000
1793.00000 3120.00000
1873.00000 3110.00000
1875.00000 3024.00000
1902.00000 2944.00000
1943.00000 2868.00000
1983.00000 2793.00000
2026.00000 2718.00000
2073.00000 2646.00000
2119.00000 2574.00000
2149.00000 2493.00000
2184.00000 2415.00000
2184.00000 2331.00000
2173.00000 2246.00000
2223.00000 2292.00000
2293.00000 2341.00000
2353.00000 2400.00000
2413.00000 2459.00000
2496.00000 2472.00000
IMAGE=Tachypleus syriacus MNHN.F.A70570.tif
ID=98 
LM=5
1142.00000 4308.00000
2467.00000 2856.00000
2033.00000 3082.00000
1357.00000 3100.00000
1482.00000 2057.00000
CURVES=1
POINTS=50
1162.00000 4324.00000
1261.00000 4337.00000
1359.00000 4350.00000
1458.00000 4356.00000
1558.00000 4352.00000
1657.00000 4347.00000
1757.00000 4342.00000
1854.00000 4328.00000
1947.00000 4293.00000
2040.00000 4257.00000
2134.00000 4222.00000
2207.00000 4159.00000
2271.00000 4083.00000
2336.00000 4007.00000
2397.00000 3930.00000
2427.00000 3835.00000
2457.00000 3740.00000
2486.00000 3644.00000
2516.00000 3549.00000
2524.00000 3451.00000
2527.00000 3351.00000
2529.00000 3252.00000
2532.00000 3152.00000
2535.00000 3053.00000
2538.00000 2953.00000
2542.00000 2854.00000
2513.00000 2784.00000
2433.00000 2838.00000
2356.00000 2900.00000
2278.00000 2963.00000
2201.00000 3025.00000
2110.00000 3065.00000
2016.00000 3087.00000
2055.00000 3027.00000
2125.00000 2956.00000
2189.00000 2880.00000
2167.00000 2796.00000
2118.00000 2710.00000
2068.00000 2623.00000
2017.00000 2538.00000
1965.00000 2453.00000
1912.00000 2369.00000
1875.00000 2277.00000
1847.00000 2182.00000
1820.00000 2086.00000
1785.00000 1993.00000
1722.00000 1974.00000
1636.00000 2025.00000
1544.00000 2056.00000
1445.00000 2062.00000
IMAGE=Tachypleus syriacus MSNMi27468a.jpg
ID=100 
LM=5
4576.00000 1160.00000
3178.00000 522.00000
3616.00000 986.00000
3642.00000 1640.00000
2685.00000 1754.00000
CURVES=1
POINTS=50
4584.00000 1150.00000
4572.00000 1058.00000
4560.00000 966.00000
4541.00000 875.00000
4512.00000 787.00000
4483.00000 699.00000
4454.00000 611.00000
4426.00000 523.00000
4385.00000 442.00000
4315.00000 381.00000
4245.00000 320.00000
4175.00000 259.00000
4097.00000 217.00000
4005.00000 206.00000
3912.00000 195.00000
3821.00000 194.00000
3733.00000 222.00000
3644.00000 250.00000
3556.00000 278.00000
3467.00000 306.00000
3387.00000 350.00000
3312.00000 405.00000
3240.00000 463.00000
3174.00000 529.00000
3257.00000 559.00000
3306.00000 639.00000
3355.00000 717.00000
3412.00000 789.00000
3486.00000 845.00000
3555.00000 905.00000
3563.00000 988.00000
3502.00000 936.00000
3436.00000 983.00000
3383.00000 957.00000
3324.00000 889.00000
3243.00000 844.00000
3157.00000 868.00000
3071.00000 902.00000
2984.00000 936.00000
2912.00000 989.00000
2852.00000 1061.00000
2793.00000 1132.00000
2734.00000 1203.00000
2668.00000 1269.00000
2602.00000 1334.00000
2552.00000 1412.00000
2547.00000 1489.00000
2590.00000 1571.00000
2628.00000 1655.00000
2664.00000 1741.00000
IMAGE=Tachypleus syriacus NHMUK_1A_188.JPG
ID=101 
LM=5
452.00000 2706.00000
2688.00000 2869.00000
1884.00000 2727.00000
1642.00000 2148.00000
2672.00000 1728.00000
CURVES=1
POINTS=50
457.00000 2706.00000
508.00000 2797.00000
578.00000 2874.00000
651.00000 2949.00000
728.00000 3019.00000
818.00000 3072.00000
908.00000 3126.00000
1000.00000 3174.00000
1098.00000 3209.00000
1197.00000 3244.00000
1298.00000 3269.00000
1401.00000 3285.00000
1505.00000 3290.00000
1610.00000 3293.00000
1714.00000 3290.00000
1817.00000 3278.00000
1919.00000 3252.00000
2020.00000 3225.00000
2120.00000 3196.00000
2216.00000 3156.00000
2310.00000 3111.00000
2400.00000 3058.00000
2490.00000 3005.00000
2580.00000 2951.00000
2668.00000 2895.00000
2632.00000 2838.00000
2527.00000 2837.00000
2423.00000 2836.00000
2319.00000 2826.00000
2215.00000 2814.00000
2111.00000 2802.00000
2007.00000 2790.00000
1905.00000 2772.00000
1925.00000 2715.00000
2029.00000 2710.00000
2133.00000 2708.00000
2236.00000 2696.00000
2330.00000 2651.00000
2419.00000 2598.00000
2506.00000 2539.00000
2580.00000 2467.00000
2645.00000 2386.00000
2702.00000 2298.00000
2734.00000 2199.00000
2765.00000 2099.00000
2808.00000 2004.00000
2880.00000 1929.00000
2806.00000 1867.00000
2727.00000 1802.00000
2669.00000 1715.00000
IMAGE=Tachypleus tridentatus YPM  IZ 55576.jpg
ID=102 
LM=5
4361.00000 1832.00000
2841.00000 1165.00000
3531.00000 1500.00000
3640.00000 1972.00000
2804.00000 2078.00000
CURVES=1
POINTS=50
4355.00000 1824.00000
4331.00000 1740.00000
4307.00000 1655.00000
4274.00000 1574.00000
4240.00000 1493.00000
4193.00000 1419.00000
4139.00000 1350.00000
4084.00000 1281.00000
4023.00000 1219.00000
3955.00000 1163.00000
3875.00000 1128.00000
3794.00000 1093.00000
3710.00000 1068.00000
3625.00000 1048.00000
3539.00000 1028.00000
3452.00000 1036.00000
3364.00000 1044.00000
3277.00000 1052.00000
3192.00000 1071.00000
3108.00000 1098.00000
3025.00000 1125.00000
2940.00000 1147.00000
2857.00000 1170.00000
2938.00000 1204.00000
3021.00000 1235.00000
3104.00000 1262.00000
3188.00000 1289.00000
3266.00000 1327.00000
3341.00000 1373.00000
3415.00000 1420.00000
3487.00000 1470.00000
3510.00000 1501.00000
3432.00000 1459.00000
3350.00000 1432.00000
3263.00000 1417.00000
3177.00000 1402.00000
3097.00000 1431.00000
3018.00000 1470.00000
2953.00000 1530.00000
2888.00000 1589.00000
2826.00000 1651.00000
2765.00000 1714.00000
2701.00000 1774.00000
2619.00000 1779.00000
2532.00000 1767.00000
2590.00000 1826.00000
2658.00000 1882.00000
2729.00000 1934.00000
2800.00000 1985.00000
2822.00000 2068.00000
IMAGE=Tachypleus tridentatus YPM IZ 103381.jpg
ID=103 
LM=5
4820.00000 2299.00000
3131.00000 649.00000
3707.00000 1360.00000
3575.00000 1912.00000
2511.00000 1614.00000
CURVES=1
POINTS=50
4830.00000 2283.00000
4835.00000 2174.00000
4840.00000 2065.00000
4824.00000 1957.00000
4784.00000 1857.00000
4734.00000 1760.00000
4733.00000 1659.00000
4715.00000 1553.00000
4682.00000 1450.00000
4628.00000 1355.00000
4574.00000 1260.00000
4513.00000 1170.00000
4439.00000 1091.00000
4356.00000 1021.00000
4263.00000 964.00000
4170.00000 907.00000
4072.00000 858.00000
3970.00000 819.00000
3868.00000 781.00000
3766.00000 744.00000
3658.00000 725.00000
3551.00000 706.00000
3443.00000 687.00000
3336.00000 668.00000
3227.00000 661.00000
3158.00000 675.00000
3230.00000 757.00000
3297.00000 843.00000
3357.00000 934.00000
3427.00000 1017.00000
3507.00000 1091.00000
3588.00000 1164.00000
3668.00000 1238.00000
3723.00000 1329.00000
3655.00000 1336.00000
3574.00000 1263.00000
3487.00000 1200.00000
3382.00000 1169.00000
3276.00000 1149.00000
3167.00000 1156.00000
3059.00000 1163.00000
2951.00000 1182.00000
2845.00000 1206.00000
2739.00000 1231.00000
2634.00000 1263.00000
2528.00000 1276.00000
2453.00000 1289.00000
2498.00000 1386.00000
2528.00000 1491.00000
2509.00000 1593.00000
IMAGE=Tachypleus tridentatus YPM IZ 55581.jpg
ID=104 
LM=5
4669.00000 1951.00000
2846.00000 1264.00000
3458.00000 1552.00000
3520.00000 2055.00000
2553.00000 2159.00000
CURVES=1
POINTS=50
4672.00000 1917.00000
4650.00000 1827.00000
4617.00000 1743.00000
4563.00000 1668.00000
4509.00000 1593.00000
4437.00000 1535.00000
4364.00000 1479.00000
4328.00000 1400.00000
4265.00000 1334.00000
4198.00000 1271.00000
4131.00000 1207.00000
4050.00000 1164.00000
3967.00000 1122.00000
3879.00000 1099.00000
3788.00000 1084.00000
3696.00000 1068.00000
3605.00000 1072.00000
3513.00000 1084.00000
3422.00000 1095.00000
3331.00000 1112.00000
3243.00000 1138.00000
3154.00000 1163.00000
3065.00000 1189.00000
2976.00000 1215.00000
2890.00000 1248.00000
2873.00000 1279.00000
2960.00000 1308.00000
3041.00000 1353.00000
3123.00000 1394.00000
3210.00000 1426.00000
3297.00000 1458.00000
3380.00000 1497.00000
3455.00000 1547.00000
3383.00000 1522.00000
3295.00000 1497.00000
3205.00000 1473.00000
3115.00000 1464.00000
3022.00000 1470.00000
2936.00000 1500.00000
2850.00000 1534.00000
2780.00000 1594.00000
2710.00000 1655.00000
2641.00000 1716.00000
2572.00000 1777.00000
2501.00000 1836.00000
2415.00000 1868.00000
2415.00000 1922.00000
2475.00000 1992.00000
2528.00000 2068.00000
2550.00000 2156.00000
IMAGE=Tachypleus tridentatus YPM IZ 55603.jpg
ID=105 
LM=5
2332.00000 1060.00000
1736.00000 627.00000
1793.00000 860.00000
1782.00000 1013.00000
1357.00000 1029.00000
CURVES=1
POINTS=50
2339.00000 1062.00000
2336.00000 1026.00000
2332.00000 991.00000
2325.00000 956.00000
2317.00000 921.00000
2309.00000 886.00000
2288.00000 858.00000
2267.00000 829.00000
2245.00000 801.00000
2223.00000 773.00000
2194.00000 753.00000
2163.00000 735.00000
2132.00000 716.00000
2101.00000 698.00000
2069.00000 684.00000
2036.00000 670.00000
2003.00000 656.00000
1970.00000 642.00000
1937.00000 629.00000
1904.00000 616.00000
1869.00000 621.00000
1833.00000 626.00000
1798.00000 631.00000
1762.00000 636.00000
1727.00000 637.00000
1746.00000 664.00000
1769.00000 691.00000
1786.00000 721.00000
1791.00000 757.00000
1795.00000 792.00000
1796.00000 828.00000
1786.00000 839.00000
1768.00000 808.00000
1748.00000 779.00000
1715.00000 766.00000
1682.00000 753.00000
1648.00000 745.00000
1614.00000 754.00000
1579.00000 763.00000
1545.00000 772.00000
1513.00000 787.00000
1483.00000 807.00000
1454.00000 827.00000
1424.00000 847.00000
1393.00000 865.00000
1368.00000 889.00000
1356.00000 921.00000
1371.00000 953.00000
1375.00000 987.00000
1369.00000 1022.00000
IMAGE=Tarracolimulus rieki MGSB 262.JPG
ID=106 
LM=5
693.00000 809.00000
885.00000 167.00000
701.00000 468.00000
563.00000 529.00000
514.00000 350.00000
CURVES=1
POINTS=50
696.00000 809.00000
721.00000 797.00000
746.00000 784.00000
769.00000 768.00000
789.00000 749.00000
809.00000 730.00000
829.00000 710.00000
847.00000 689.00000
864.00000 667.00000
872.00000 640.00000
879.00000 613.00000
887.00000 586.00000
893.00000 559.00000
895.00000 531.00000
896.00000 504.00000
897.00000 476.00000
899.00000 448.00000
900.00000 420.00000
899.00000 392.00000
896.00000 364.00000
893.00000 336.00000
890.00000 309.00000
888.00000 281.00000
887.00000 253.00000
886.00000 225.00000
886.00000 197.00000
885.00000 169.00000
872.00000 185.00000
862.00000 211.00000
857.00000 238.00000
852.00000 265.00000
846.00000 293.00000
834.00000 317.00000
816.00000 339.00000
799.00000 360.00000
782.00000 382.00000
765.00000 405.00000
748.00000 427.00000
730.00000 448.00000
711.00000 469.00000
697.00000 465.00000
687.00000 439.00000
677.00000 413.00000
662.00000 390.00000
642.00000 371.00000
622.00000 352.00000
598.00000 340.00000
570.00000 337.00000
542.00000 335.00000
519.00000 350.00000
IMAGE=Vaderlimulus tricki UCM 140.25.tif
ID=108 
LM=5
1113.00000 3820.00000
2166.00000 2467.00000
1869.00000 2521.00000
1341.00000 2468.00000
1409.00000 1491.00000
CURVES=1
POINTS=50
1140.00000 3827.00000
1223.00000 3819.00000
1306.00000 3811.00000
1389.00000 3804.00000
1471.00000 3787.00000
1551.00000 3767.00000
1632.00000 3746.00000
1713.00000 3726.00000
1786.00000 3691.00000
1846.00000 3634.00000
1907.00000 3576.00000
1967.00000 3519.00000
2026.00000 3460.00000
2082.00000 3398.00000
2139.00000 3337.00000
2196.00000 3276.00000
2223.00000 3198.00000
2246.00000 3112.00000
2263.00000 3043.00000
2267.00000 2967.00000
2271.00000 2884.00000
2255.00000 2802.00000
2238.00000 2720.00000
2222.00000 2638.00000
2205.00000 2557.00000
2190.00000 2475.00000
2143.00000 2455.00000
2067.00000 2489.00000
1990.00000 2523.00000
1914.00000 2547.00000
1872.00000 2510.00000
1926.00000 2446.00000
1974.00000 2379.00000
2010.00000 2303.00000
1989.00000 2225.00000
1964.00000 2145.00000
1938.00000 2066.00000
1912.00000 1987.00000
1885.00000 1908.00000
1846.00000 1834.00000
1807.00000 1761.00000
1768.00000 1687.00000
1729.00000 1613.00000
1692.00000 1538.00000
1656.00000 1463.00000
1621.00000 1388.00000
1553.00000 1380.00000
1499.00000 1441.00000
1464.00000 1485.00000
1428.00000 1493.00000
IMAGE=Yunnanolimulus appendages LPI 61299.jpg
ID=111 
