# Supplementary material for: Xiphosurid from the Tournaisian (Carboniferous) of Scotland confirms deep origin of Limuloidea
Source: Sci Rep. 2019 Nov 19;9:17102. doi: 10.1038/s41598-019-53442-5 (PMC6863854; doi:10.1038/s41598-019-53442-5)
Supplement: Supplementary file 2 — Supplementary Information [file 41598_2019_53442_MOESM2_ESM.csv]

before	slide	after
5	6	7
6	7	8
7	8	9
8	9	10
9	10	11
10	11	12
11	12	13
12	13	14
13	14	15
14	15	16
15	16	17
16	17	18
17	18	19
18	19	20
19	20	21
20	21	22
21	22	23
22	23	24
23	24	25
24	25	26
25	26	27
26	27	28
27	28	29
28	29	30
29	30	31
30	31	32
31	32	33
32	33	34
