# Supplementary material for: Xiphosurid from the Tournaisian (Carboniferous) of Scotland confirms deep origin of Limuloidea
Source: Sci Rep. 2019 Nov 19;9:17102. doi: 10.1038/s41598-019-53442-5 (PMC6863854; doi:10.1038/s41598-019-53442-5)
Supplement: Supplementary file 3 — Supplementary Information [file 41598_2019_53442_MOESM3_ESM.csv]

Species	Genus	Family (where applicable)	PC1	PC2	PC3	PC4	PC5	PC6	PC7	PC8	PC9	PC10	PC11	PC12	PC13	PC14	PC15	PC16	PC17	PC18	PC19	PC20	PC21	PC22	PC23	PC24	PC25	PC26	PC27	PC28	PC29	PC30	PC31	PC32	PC33	PC34	PC35	PC36	PC37	PC38	PC39	PC40	PC41	PC42	PC43	PC44	PC45	PC46	PC47
Albalimulus bottoni GSE2028	Albalimulus	Limulidae	0.034762114	0.083816847	0.009277537	0.019821868	-0.002422322	0.021999926	-0.023034469	0.004907848	-0.019318493	0.005614036	-0.019970524	0.004433964	-0.006664735	0.025232555	-0.017398614	0.018165309	-0.007935473	-0.007425302	-0.022493159	0.008305201	4.31E-05	-0.005926526	0.00041296	-0.001541154	0.011409179	-0.000719367	0.000900629	-0.003329723	0.002142196	-9.46E-05	0.004673297	0.000203637	-0.003454699	0.00048121	0.00166043	-0.000898128	-0.000610913	-0.000602222	0.001668538	-0.00036094	-0.00101975	-0.000920556	0.004302193	0.000400153	0.000299746	0.000436111	-0.00112378
Austrolimulus fletcheri F38274	Austrolimulus	Austrolimulidae	0.540647856	0.106170324	-0.153681344	-0.135922387	0.029808861	-0.000977942	-0.002190499	-0.075614653	-0.037730979	0.015611784	0.026983383	0.009434064	0.015054551	-0.013168109	0.01396752	0.01004569	-0.000797103	0.00847971	0.002869248	-0.005016555	0.011961451	-0.003550036	0.007657746	-0.005983598	0.006518383	0.001667772	0.001563468	-1.21E-05	0.001693603	0.001993495	0.001609115	0.002619225	-0.001429556	0.000532145	0.001864943	0.000946676	-0.000689006	0.000637074	0.001116988	0.000728237	0.00028762	0.000660268	-0.001045548	-0.000545501	0.000107676	-0.000162918	0.000379141
Bellinurus arcuatus AM F29886	Bellinurus	Belinuridae	0.039203526	0.144945633	-0.073944459	0.023352161	-0.014049258	-0.006436353	-0.025643384	0.006096627	-0.027736717	0.015751175	-0.000226969	-0.004839498	0.011896928	0.008178981	0.010353699	0.014896178	0.008498429	0.001048639	-0.006778989	-0.007479313	0.000320977	-0.005770241	0.001522792	0.004372455	-0.004713812	0.001854181	-0.000222011	-0.003034106	-0.005223871	0.005309421	-0.008465844	-0.002622665	0.001354345	0.002050461	-0.004490525	0.00026276	-8.17E-05	-0.002550903	0.002152653	0.001244254	0.001842865	-0.000849773	0.00274335	0.002022604	0.000935028	-0.002696663	-0.003657339
Bellinurus grandaevus GSCI12805	Bellinurus	Belinuridae	0.157682876	-0.057649979	-0.011048351	0.038639059	0.002706668	0.058039546	0.009677087	0.02075348	0.008879701	0.004899168	-0.01462209	-0.001654834	0.005807987	-0.002619458	-0.002148567	0.009671399	-0.003059053	0.015352181	0.003502465	0.001225539	0.000365115	-0.009644524	0.006985778	0.002089553	-0.005152938	-0.001977788	0.00520159	0.002409046	-0.001645311	-0.0034461	-0.002375012	-0.003974514	0.006232195	-0.001274131	0.00394563	-0.000215056	0.002383054	0.000461683	0.002506425	0.001159403	-0.002198339	0.002417277	6.80E-05	-0.000666505	-0.000390373	0.002999495	0.001201508
Bellinurus lacoei USNM 38860	Bellinurus	Belinuridae	0.174889299	-0.109491624	-0.007434185	0.044729224	-0.010078495	0.006862679	0.01868565	0.0131964	0.006232134	-0.018019266	0.014223833	-0.003037404	-0.010150686	-0.00562692	0.007856256	0.002238835	-0.006251351	0.004910394	-0.001427901	0.004069923	0.001090924	-0.001319917	-0.001694462	-0.00781809	-0.000280031	-0.003335928	0.004308864	-0.006533263	0.002153896	-0.001634253	0.002665208	0.000854214	0.003537654	0.005249012	-0.000801238	-0.003539027	0.001654835	0.002603059	-0.001367938	-0.001701638	-0.000156481	-0.000927647	-0.000808371	0.000528632	0.000824253	-0.000909086	-0.000813595
Bellinurus. cf. truemani SMF Viii 314	Bellinurus	Belinuridae	0.28002835	-0.165918657	0.130166603	0.011199825	0.013667022	-0.021837685	0.064030743	0.004962765	0.011473192	0.02684836	-0.001421739	-0.027225672	0.005989945	0.029747982	-0.001354968	-0.002598997	-0.016856406	0.010528236	0.003743692	0.001961654	0.002136544	0.010186087	0.012109685	0.003454541	-0.001273134	0.003151817	-0.002815471	-0.004669971	-0.00238699	-0.001390259	0.002111952	-0.002311981	0.000257924	-0.000267181	-0.00234587	0.002398159	-0.000986231	0.000493824	8.54E-05	-0.000618523	-0.000420135	-0.000441755	0.002626888	-0.001814301	-0.001658092	-0.00187485	9.79E-05
Bellinurus baldwini NHMUK_In_18572	Bellinurus	Belinuridae	0.201176924	0.119558084	-0.006485801	-0.011900498	-0.003705174	0.01475352	0.00659732	0.002444351	0.009155991	0.014739073	-0.010346775	0.014020154	0.015001304	0.008621908	-0.006842288	0.003902801	-0.011759267	-0.016839774	0.006223632	-0.002475891	-0.005949961	0.010731425	0.002562171	0.00382019	-0.002125779	-0.003408318	0.001973859	-0.001336521	-0.000301192	-0.000955865	-0.003587967	-0.005012852	0.001851937	-0.000410647	0.004731287	6.81E-05	0.00049323	-0.004263241	-0.002044113	-0.002686079	-0.00232672	0.00172179	-0.004394002	0.001946007	-0.001054394	0.001073662	-0.001430359
Bellinurus bellulus NHMUK_34889	Bellinurus	Belinuridae	0.323054698	0.080930154	0.028003011	-0.027909079	0.026111383	0.02868521	0.000227048	0.005193265	0.027411895	0.003272643	-0.009559483	0.014307081	0.001509046	0.016669122	-0.013233934	-0.002848084	-0.005081045	-0.018473395	0.00213724	0.003751142	-0.003130196	-0.005230503	-0.000551797	-0.001897494	-0.004813782	-0.005636562	-0.009440789	0.009088068	-0.000255776	-0.003818449	-0.001993907	0.00513304	0.000319621	0.002352592	2.74E-05	0.001929997	0.003022601	0.00120704	0.000468257	0.001903838	0.001091751	-0.00126245	0.001288893	0.001053339	-0.001030247	-0.000386632	-0.001390445
Bellinurus lunatus NHMUK_I_2754.CR2	Bellinurus	Belinuridae	0.218451175	-0.043232534	0.003641783	0.039299086	-0.048026839	-0.008707992	0.01607408	-0.004967189	0.054123521	-0.000598036	0.01016095	-0.003282697	0.009242268	-0.000408478	-0.005697154	0.000291952	0.000749161	-0.000381787	0.022461705	0.002374147	-0.004578642	-0.006174891	-0.001796487	-0.002963574	0.003601334	0.001285013	0.004924626	0.003169514	0.001817675	0.00135432	0.001268872	-0.002131674	-0.003014158	-0.000573014	-0.002772887	0.002170459	0.001121245	-0.002736071	0.002742932	0.000758504	0.000303385	8.97E-05	0.000990154	0.003123814	0.000796434	-0.001220633	0.000309389
Bellinurus trilobitoides NHMUK_59324	Bellinurus	Belinuridae	0.147939488	0.218603056	-0.011460969	-0.060231451	0.031838506	0.038575548	-0.022446315	0.062257119	0.000860662	0.006688349	-0.015495624	0.007060593	-0.008892694	-0.006981036	0.015147273	-0.002161599	-0.002099448	0.008017347	0.004409925	0.006969739	-0.008795672	0.001740776	-0.004503377	-0.000569731	-0.003320135	0.002582821	0.00491505	-0.000517285	0.000487242	-0.001349024	0.004277373	0.0012992	-0.005495055	-0.005144118	-0.000893983	0.002375489	0.000122708	-0.002374254	-0.00322959	0.002301729	-0.002126963	-0.001853554	0.001217112	-0.00016067	0.000931076	-0.001938351	1.69E-05
Carcinoscorpius rotundicauda YMP IZ 55574	Carcinoscorpius	Limulidae	-0.116292958	-0.061123513	0.064049108	-0.021638415	0.030505808	0.020739538	0.011846835	-0.014103677	-0.010919263	-0.01328531	0.007505099	0.000709956	-0.005635002	-0.001720182	0.000882078	0.006996533	0.001752736	-0.003011653	0.006885613	-0.008239304	-0.004372106	-0.001774945	0.001464572	0.004334973	1.98E-05	0.00100172	0.004536996	-0.000276856	0.000360115	-0.00115103	0.005484139	-0.001278345	0.000355498	-0.004032932	0.00152571	0.001844513	-0.000865649	-4.56E-05	-0.001889457	-0.000508484	0.001678253	0.00044235	0.002746257	-0.000647405	-0.001540431	0.002070849	-0.002750041
Carcinoscorpius rotundicauda YMP IZ 55595	Carcinoscorpius	Limulidae	-0.049162001	-0.058631919	0.027591254	-0.032824787	0.039322681	0.023442082	-0.028281221	-0.013346107	-0.001145375	-0.014888814	0.002134637	-0.003686907	-0.013135545	0.001225925	0.009015926	-0.001856285	0.006272094	-0.000703571	0.002784793	0.002331301	-0.002843816	-0.004039051	-0.001180034	0.007688075	-0.000660446	0.001790118	-0.004732027	-0.002098437	-0.001206316	0.000244109	0.001814349	-0.002463538	0.002194548	0.000844799	0.001129644	0.000359423	-0.000287706	-0.000928815	0.000260869	0.00267533	0.000456544	0.001643302	0.000469354	-0.000619955	-0.001894051	0.001399176	0.000475671
Carcinoscorpius rotundicauda YPM IZ 103384	Carcinoscorpius	Limulidae	-0.106105494	-0.105802903	-0.008753388	-0.08032438	0.030014333	0.019342626	-0.008188233	0.004999856	0.006728124	-0.014375029	0.000538096	0.002896797	-0.008297762	0.00285814	0.010317054	0.012172813	-0.017097203	0.004869159	-0.007660551	-0.014594818	0.002612515	0.005811702	-0.0059751	-0.003343096	-0.001283639	0.003632657	-0.006706194	0.002754653	0.005829264	0.001525417	-0.005225263	-0.000821747	-0.00113067	0.000136047	-0.001431605	-0.003821455	0.005688816	-0.002672452	-0.000620791	-0.002154437	-0.000176145	-0.000840407	0.000798052	0.001554403	0.000511264	0.000776734	0.001513802
Carcinoscorpius rotundicauda YPM IZ 55595	Carcinoscorpius	Limulidae	-0.057973897	-0.125790364	0.009287138	-0.042171875	0.046278341	0.019161271	-0.00915276	-0.002097862	0.002178946	-0.00648257	-0.002205827	0.00118664	-0.013045207	0.006367977	0.012132945	0.000704352	-0.004728327	-0.004986557	-0.003622352	-0.003726361	-0.00690892	0.00632832	-0.000285793	0.002235538	-0.000708011	0.006517917	-0.004191144	-0.000259285	0.00309576	0.004912322	0.004615806	0.001527692	0.001752163	0.000891708	-0.001229975	-0.000195943	0.000736793	-0.002587653	0.003218788	0.000551448	-4.22E-05	0.004546205	0.001142814	0.000321078	0.000221421	-0.000664655	-0.000347433
Crenatolimulus paluxyensis 545241	Crenatolimulus	Limulidae	-0.052449479	0.026842127	0.030390756	0.01832715	0.012994918	0.043913997	0.007863762	0.002984092	-0.005053685	0.024789983	-0.025328083	0.01460893	0.020162291	0.000729981	-0.003883369	-0.006129561	0.010418158	0.004750429	0.006226115	-0.014197832	-0.002296106	0.00329587	-0.002265194	-0.007799843	-0.002235287	-0.00226217	-0.001292693	-0.000657089	0.004403786	0.003294551	0.003475198	-0.000159543	-0.000434541	0.004150292	-0.001049836	-0.001098712	-0.000250358	0.001042038	0.001194619	-0.000428339	0.000654013	-0.001655027	-0.001146764	0.000894541	-0.001884459	0.001113837	0.000766697
Crenatolimulus sp ZPAL X.1O-BXA 13.B	Crenatolimulus	Limulidae	-0.08251835	-0.0325213	0.058815002	0.016374303	-0.00779343	0.012507697	-0.023419753	-0.009028784	0.0010446	-0.005717752	0.000101809	0.014855043	0.008663724	-0.009443224	-0.014558956	0.009896028	4.31E-05	-0.00218046	0.007853695	0.001233354	0.001441183	0.010471294	0.0046186	0.001597639	0.000750031	0.004607968	0.002665898	-0.003028987	0.005563201	-0.001145254	-0.006023014	0.005738665	-0.000892231	-0.000967932	0.001857444	-0.001019886	-0.008259997	-0.00148925	0.000656245	0.001487569	0.000288557	-0.00427323	0.000213199	0.000256054	0.001603851	0.000241375	0.001132927
Dubbolimulus peetae MM F27693	Dubbolimulus	Austrolimulidae	0.138657724	0.166984702	-0.034843121	0.012942529	-0.019658683	-0.017194192	0.012055451	-0.002199157	0.012229457	-0.012185479	0.020369936	0.011666174	-0.022535537	0.004061536	0.003969501	0.002053813	0.003001114	-0.013958173	0.004518773	0.007758606	-0.000344498	0.001250576	0.002650476	-0.004136689	-0.013620249	-0.001576202	-0.0017032	-0.001385543	0.004640378	0.003800152	-0.002991225	0.002287172	0.001120138	-0.001968811	0.001880093	-0.004914055	-0.000433446	0.004241559	-0.001305189	-0.002728166	0.000969912	-0.000428958	0.001227739	-0.00571572	4.08E-05	-2.93E-05	-0.001197531
Euproops bifidus Pal. 99	Euproops	Belinuridae	0.193729135	-0.065420558	0.051040006	0.020990964	0.006884055	0.015186807	0.001928098	0.017997976	0.006134443	0.010634149	0.018560724	-0.026587785	-0.001307005	-0.016218404	0.006935482	-0.005883419	0.001015371	-0.014808076	-0.002847737	0.002768791	0.002099571	0.003407913	0.003296567	0.007327019	-0.006993941	0.006391831	0.003644155	0.001358074	-0.000423029	0.001730126	0.002803605	-0.001388106	-0.003974513	0.007358317	-0.002941323	-0.001825624	-0.000375406	-0.000177071	-0.001629745	-0.000546705	0.000989248	0.001325357	0.001604089	9.72E-05	0.001673047	0.000848856	0.001144109
Euproops cambrensis NMW_29.198.G1_0014	Euproops	Belinuridae	0.020508171	-0.095868207	-0.132064592	0.014338569	0.040782749	-0.035110233	-0.003693843	0.023898661	-0.008585012	-0.040593495	-0.026948242	0.00968953	-0.006884653	-0.006780748	-0.003784535	0.007965542	-0.006528658	0.001162163	0.001788688	0.003828649	0.006209903	0.006188588	0.005076581	0.002794179	-0.00757021	0.000177978	6.91E-05	5.22E-05	-0.009113863	0.003094909	0.002474506	0.000958775	-0.001264139	-0.005372479	-0.000266353	-0.002478549	0.000399145	-0.002495538	0.002846054	-0.001615548	-0.000431261	-0.002097676	-0.001814904	0.000304722	0.001790751	-0.001124382	0.00027644
Euproops danae YPMIP 125	Euproops	Belinuridae	0.034621679	-0.144689853	-0.130109187	0.024603753	0.034291472	-0.048798916	-0.026776391	0.007391319	-0.008282741	-0.006615713	-0.032143198	0.016236248	0.002292773	0.004444373	0.001767505	-0.001208166	-0.000854358	-0.002525678	0.001176717	0.007398525	-0.001761457	-0.001343418	-0.003649906	-0.007561288	-0.001685648	0.006810401	0.006701887	0.000873919	-0.009802137	-0.000767497	-0.00407372	-0.003884787	-0.002623983	0.00210563	-0.001967324	-0.00049813	-0.000309997	0.003700512	0.001726535	0.003094695	0.002580754	0.000352849	-0.000139881	-0.001439193	-0.000318327	0.001338539	0.001137418
Euproops danae YPMIP 25590	Euproops	Belinuridae	0.130743964	-0.163854254	0.001786382	0.056742088	-0.00956148	0.01059027	0.038005019	0.036717558	0.00570436	-0.026444064	0.001728574	0.008223427	-0.009289859	-0.006021669	0.007240213	0.010270349	0.006758353	0.001302892	-0.007865779	-0.00190315	0.001734593	0.0088996	-0.003859957	-0.002331343	0.004843156	0.001717447	-0.006304085	-0.000639737	-0.000262628	0.000582846	-0.001558253	0.000941285	-0.002071523	0.001104006	0.003418197	0.006527525	0.000604977	0.005744338	0.00026459	0.000608178	0.002648109	0.000721894	-0.002868155	0.002413541	-5.17E-05	-0.001042772	-0.002890886
Euproops danae YPMIP 50498	Euproops	Belinuridae	0.109112336	-0.098077976	-0.043918618	0.054295005	-0.020968095	-0.002721141	0.008834706	0.01807111	0.01279166	-0.026963666	0.007180689	-0.004497169	0.011082272	0.00973643	0.002798422	0.001409422	0.010369506	0.00880163	0.00370368	-0.010732367	-0.005948296	0.000835239	-0.005178978	0.000192946	0.005282638	0.004439692	-0.00357737	0.005580959	0.001761853	-0.000377455	-0.001485836	0.002714088	-0.004180339	-0.001403321	0.00499355	-0.002945274	-0.004637635	-0.000584739	0.001013353	0.000880691	-0.001326504	0.003724237	-5.63E-05	-0.002136488	0.001701062	0.00036605	-0.002338797
Euproops danae YPMIP 50558	Euproops	Belinuridae	0.16315687	-0.077575836	0.019090022	0.032802215	0.005722963	0.019105992	-0.011168491	0.030939137	0.000431952	-0.036739333	0.007556764	-0.004874803	0.010598924	0.004492943	-0.001891615	0.009142547	0.014670385	0.010248289	-0.006238976	-0.00480942	-0.004921101	-0.005191532	0.002820385	-0.00338421	-0.000163881	-0.00727621	0.000519636	-0.00313997	-0.001269139	-0.003506243	-0.000272976	-0.002169143	-3.85E-06	-0.000162146	0.000477515	-0.00172713	0.00063322	-0.001550114	-0.00219378	0.001454355	3.00E-05	-0.00144693	0.001833849	-0.001962266	-0.000301246	0.00072465	0.000387817
Euproops danae YPMIP 50628	Euproops	Belinuridae	0.10055437	-0.005838171	-0.050171776	0.02365998	-0.001537093	0.038030249	-0.011422161	0.010270025	-0.021485573	-0.021448043	-0.001723926	-0.00633455	0.002711912	0.00794737	4.82E-06	-0.00871248	0.00011033	-0.00051814	-0.004646991	7.09E-05	0.005128604	0.002405577	-0.002997573	0.005313474	0.002544995	-0.002801077	-0.002787479	-0.000248963	0.002589417	0.001237706	0.002858785	0.004746029	0.00031822	-0.006145024	-0.004138632	0.002647974	0.002554141	0.001470982	0.002525766	-0.000289356	-0.001639434	-0.001735246	-0.0018203	-0.002722898	0.000704709	0.000446951	0.000217661
Euproops danae YPMIP 50659	Euproops	Belinuridae	0.156409126	-0.111031432	-0.055319272	0.037526572	-0.02279456	0.006674158	0.022041323	0.018234278	-0.006426238	-0.01371121	0.000849279	-0.000392451	-0.003375203	-0.0006585	0.009253072	-0.00122379	-0.012514188	-0.00157919	-0.001757281	-0.002480841	-0.000711611	-0.001871228	-0.009345536	0.000802178	0.008874508	0.00241307	-0.001881087	0.001925424	-0.002934595	-0.00055636	-0.005031452	0.001830856	0.001894503	0.004023611	0.000785866	0.00028291	-0.001568589	-0.00277562	-0.007226609	-0.000172163	-0.001120097	-0.002786698	0.000984301	-0.000865954	-0.000534757	-0.000284749	0.003401363
Euproops longispina USNM 38857	Euproops	Belinuridae	0.162386447	-0.07115579	-0.280329555	0.006839276	0.017023594	-0.055104951	-0.057754098	0.007296898	-0.036942421	0.043166363	0.001336739	-0.026156159	-0.007281892	-0.008215938	-0.008050529	-0.011746889	0.000629158	0.004687255	-0.003417021	0.007983795	-0.014894105	0.004876567	-0.002301816	0.002733087	-0.000461201	-0.005437487	-0.005298523	-0.000890615	0.000885254	-0.002480576	0.001463844	0.002500397	0.001230936	0.000147418	0.004837621	-0.000503686	-0.002237274	0.000694146	0.000871896	-0.000995853	0.000879216	0.000585418	0.000871145	0.001872466	-0.002275057	-0.000296119	0.001422523
Euproops longispina USNM38858	Euproops	Belinuridae	0.153841989	0.031006979	0.043631361	-0.019135232	-0.008577136	0.033295309	0.035780619	0.015020628	-0.046066521	0.007757384	0.010238817	-0.023107578	-0.005159946	0.001088948	-0.002275457	-0.014025772	0.004881604	-0.007485576	0.004585306	-0.010511494	0.001053644	0.008172464	-0.008317268	0.004379154	0.004101583	-0.004235325	0.003509652	0.004894835	-0.006653468	0.001559228	0.000107463	0.000146579	0.000456814	-0.001113315	-0.000552266	-0.003949125	-0.00067545	-0.001534016	0.001297002	0.000426968	-0.000338086	-0.000758171	-0.001336966	-0.000626615	0.00093061	0.001104514	-0.001953216
Euproops rotundatus USNM 100343	Euproops	Belinuridae	0.014779225	-0.174244104	-0.15728432	0.034995005	-0.010344301	-0.068173277	0.04942132	0.018580615	-0.022207373	0.001045707	-0.005085514	0.011116324	-0.014907747	-0.018243985	-0.016868592	-0.013805356	-0.007605031	-0.005394649	0.0012866	-0.011959868	0.00024736	-0.010827513	0.004784066	0.003955118	-0.000419877	-0.001983461	-0.003471561	0.000808817	0.006377573	0.000984479	-0.000257894	-0.00302872	0.000296055	3.22E-05	-0.001749825	0.002290124	2.28E-05	-0.002835555	0.000830144	-0.001097488	-0.001098964	-0.001097795	0.000636889	-0.000619759	0.002402899	0.001270067	-0.000883057
Euproops rotundatus YPMIP 211813	Euproops	Belinuridae	0.007781772	0.016385822	-0.125452861	0.048027167	-0.026502941	0.011199948	-0.02071491	0.011204327	0.002934805	-0.041566224	0.009223805	-0.007171219	0.003612847	-0.001376585	-0.000900707	0.002448495	0.000872307	-0.002996859	0.006784792	-2.03E-05	0.006142377	-0.00135952	0.001325063	0.000638283	-0.003352564	-0.00044439	-0.001367167	-0.006438693	0.002489095	0.002987604	0.002708903	0.000577579	0.002238652	0.000450916	-0.002811185	-0.000579752	0.001486453	0.000769276	-0.001646811	0.0025929	-0.002090756	0.000868029	0.000443162	0.002144586	-0.002763158	0.003314006	0.000220534
Euproops rotundatus YPMIP 4289636	Euproops	Belinuridae	0.119066568	-0.037213588	-0.020548901	0.044954287	0.013446164	0.061465787	-0.030222048	0.031450501	0.022386672	0.008676073	-0.000345607	0.004340521	0.011899855	-0.015875517	0.007130198	0.003062278	0.014971079	-0.007362973	0.00075169	0.003919562	0.0079388	0.003786538	-0.007296601	0.00029171	0.002848612	-0.004471774	0.002082761	0.000252321	0.001383798	-0.000322468	0.001489489	-0.002517863	0.003248753	-0.004632683	-0.00174872	-0.001410623	-0.001995433	0.002565742	-0.000500188	-0.003264706	-0.000457452	6.94E-05	0.002014819	0.002407032	-0.000748887	-0.002826674	0.001254938
Kasibelinurus amicorum F68969	Kasibelinurus	Stem xiphosurid	-0.078951579	0.050585526	-0.148180921	0.022075703	-0.007587008	0.049546414	0.008933924	0.000509717	0.025203543	0.017364595	-0.031008823	-0.016896081	0.021650044	-0.012001346	0.001482559	-0.005448217	-0.000493812	-0.009437681	-0.012391438	-0.002123313	-0.002082741	-0.007053733	0.002616597	-0.002568148	-0.001405707	0.005010038	-0.000178382	-0.001667054	0.002998566	-0.000396955	0.000122033	0.001164777	0.000467946	-0.001262996	-0.003528981	0.001766	-0.002177118	-0.003123661	-0.001680988	0.001177908	0.002390863	0.00227376	-0.003138642	-0.002419571	0.000419659	-0.000874195	-0.000950754
Limulitella bronni UNISTRA.2015.0.50968	Limulitella	Limulidae	-0.025895933	0.053890646	0.06651938	0.030989946	-0.015907243	-0.019358008	0.005364911	-0.015342562	-0.019478078	0.012241334	-0.001516583	0.004413445	0.000695408	0.003414498	-0.011342008	0.004709811	-0.009102129	0.002155624	-0.005327187	-0.005071252	0.000898796	-0.000175831	-0.008218444	0.001462762	-0.001271708	-0.001157403	0.003800159	-0.000611463	0.000123674	-0.001359191	0.005909191	-0.00173284	0.002743086	0.002712267	0.002262044	-0.003386822	0.002156979	0.000881659	-0.000809443	0.000883184	0.000969587	-0.000417792	-0.000791645	-0.00095871	0.002181479	-0.004013323	0.000393944
Limulitella henkelii Slg-TC-4MLU.Fri1906.VII5	Limulitella	Limulidae	-0.15536005	0.107735264	-0.063090349	0.014084476	-0.021063405	0.022645239	0.030606106	-0.008198927	-0.002234454	0.002720264	-0.012223821	0.00084756	-0.000393102	-0.006057356	0.002250255	-0.002873936	-0.000468664	-0.011299694	-0.007997519	-0.006381378	-0.00445544	0.006796954	0.007000678	-0.002778058	0.004250105	-0.002356547	0.006277777	-0.002782789	0.000907403	-0.000164618	0.002640877	0.001800667	2.19E-05	0.000157114	0.00211871	0.000330172	0.001519894	0.002162351	-0.000908734	0.00363675	-0.002206583	0.002520703	0.003261373	0.001198006	0.002980202	0.001305956	0.001445795
Limulitella tejraensis ZPAL V.46101	Limulitella	Limulidae	-0.022324361	0.098293604	0.038093166	0.049412211	-0.018859641	-0.02817375	0.020489372	0.012413417	-0.005753682	0.034757357	-0.004105973	0.003193945	0.003427786	0.000795214	0.020091199	-0.0085853	-0.002174084	0.002759258	-0.001601917	-0.002826006	0.003418555	-0.003371754	0.002570157	0.005238304	0.005554499	0.004382911	-0.000792684	0.005794736	0.00174422	-0.003758412	0.000521643	0.002564357	0.008315243	-0.004848932	-0.000792681	-0.002626692	0.002373778	0.003296171	0.001939911	-0.000120253	0.00404338	-0.003131299	0.000843233	0.001423743	0.001516325	0.002723569	-4.09E-05
Limulus darwini PAL X.1O-B14.2	Limulus	Limulidae	-0.036549527	0.059099085	0.00100918	0.05320632	0.019039781	0.006312629	0.006293549	-0.034655959	0.023607473	0.017735552	-0.010666619	0.015638677	-0.019315098	-0.01085638	0.00098023	-0.0043245	0.012028577	0.012971924	-0.00885286	0.00357422	0.009814926	0.001226851	0.001052292	0.001476225	-0.002805846	0.000359281	-0.006249989	0.006570295	-0.002174956	0.002340008	0.001033491	-0.005399606	0.001140464	0.002446148	0.003096178	0.000326287	-0.002118407	-0.000723971	0.0005762	-0.000964653	-0.004631114	0.001089869	0.000795202	-0.000260791	0.00068269	-0.002269122	0.000635776
Limulus darwini ZPAL X.1	Limulus	Limulidae	-0.103489456	0.010847091	-0.041452517	-0.012065547	-0.014652362	-0.000259554	-0.031115357	-0.01370911	0.011608901	-0.007396806	0.001443639	-0.001262409	0.009791461	0.017366978	0.007941547	-0.01407787	0.004720653	-0.000575901	0.006162175	0.008340375	0.00227769	-0.003137969	-0.002504989	0.003502616	0.005757884	-0.007678006	-0.002840113	-0.00220619	0.002800282	0.001140131	-0.002122909	-0.000923735	-0.001310612	0.004072137	-0.000142345	-0.003272005	-0.001669654	-0.001018142	0.001144959	0.001992441	0.000584891	0.000257294	0.000508653	-0.0024153	0.002158624	-0.0006441	-0.000674041
Limulus polyphemus YPMIZ 55601 dorsal	Limulus	Limulidae	-0.025306798	-0.016550362	0.10699833	0.000144453	0.013667905	0.038442944	0.021389099	-0.005047605	-0.008671111	0.023664536	-0.003449352	0.001018551	-0.017210912	-0.005992171	-0.009135585	-0.005784344	0.001840467	0.001101392	0.001240518	-0.000319808	0.00729576	-0.000984506	-0.001762247	-0.003484297	-0.002974518	0.002705333	-0.000310789	0.002685251	-0.004748342	0.004137276	0.001106536	0.000839238	0.002301277	0.001997983	0.002182655	7.50E-05	-0.002684255	0.002354422	-0.002585584	0.002470365	0.000217018	-0.000715907	0.000266659	0.001793708	-0.000524881	0.000399938	-0.002513324
Limulus polyphemus YPMIZ 55605	Limulus	Limulidae	-0.074180353	-0.058252072	0.054547969	-0.007794256	-0.003800343	0.028085799	-0.021474392	-0.01237187	0.013283356	0.012360152	0.006297733	-0.002478397	-0.002573393	-0.013396814	0.001703353	-0.001243919	0.000201381	-0.002800481	0.010398921	-0.000144365	-0.003144728	-0.003890651	0.001749061	0.000458175	0.002818751	0.001089358	-0.005342141	-0.005513356	-0.000217824	-0.006317565	-0.005552178	-0.000844161	-0.003673857	-0.003474401	0.000112793	-0.001871547	0.002150399	0.001406836	0.00314176	-0.001319173	-0.000535223	0.001437133	0.001233944	0.000661714	0.001428876	-0.000974304	-0.000785414
Lunataspis auroa MM I-4000A	Lunataspis	Stem xiphosurid	0.002554361	0.209616953	0.128363299	-0.07548257	0.047492766	-0.101157174	0.02072315	0.033700778	0.020128915	-0.035129971	-0.03509856	-0.036069453	0.006996542	-0.01721372	-0.003486431	-0.000515683	0.013548645	-0.005071102	0.002897305	-0.001835418	-0.003925083	-0.002120044	0.006289009	-0.009023262	0.008258439	0.003340339	-0.002504098	0.002565423	-0.000611343	0.000243781	6.10E-05	0.001867556	0.001973171	0.002401547	0.001252646	-0.000603324	0.00263188	0.001038838	0.000163709	-0.001226832	-0.002872168	-0.000805525	0.000179064	-0.000562367	6.63E-05	-0.001001403	0.000135432
Mesolimulus crespelli 35088	Mesolimulus	Limulidae	-0.015672249	0.141882253	0.004509717	0.046960455	-0.02146213	-0.034901611	0.017914288	0.009417222	0.00440787	0.011015679	0.008850843	0.013051329	0.006561709	0.00540328	0.010426985	0.013425844	0.001199157	-0.003629171	0.002784073	0.006909487	0.004372125	0.004588847	0.004623397	0.004497705	0.002239764	0.006470126	-0.001831276	0.000240569	-0.000989632	-0.006478301	0.001045513	0.001373105	0.000297462	0.003462949	-0.001002143	3.69E-05	-0.001654165	-0.003729321	0.000347002	0.000588821	-1.80E-05	-0.001119856	-0.001122462	-0.000649363	-0.000366585	0.001440968	8.38E-06
Mesolimulus crespelli MGSB 264 77 mm	Mesolimulus	Limulidae	-0.047688612	0.140096548	0.020656288	0.038715182	-0.006847069	-0.027012428	-0.003526339	0.026097954	-0.006871814	0.005287769	-0.008617083	0.003478674	-0.009255404	0.008986776	0.003571217	0.005522601	0.006663248	0.006433218	0.001794326	0.004998472	0.000432093	-0.004704327	0.001204922	0.004490989	-0.004512145	0.005642602	-0.003528517	0.000724134	0.003642591	-0.002242061	0.004443098	0.004134501	-0.001630776	-0.000772083	0.001525981	-0.000277982	0.000513343	-0.001465388	-0.001449032	0.001065321	0.002255225	2.13E-05	-0.003277668	0.002177503	-0.001028499	0.0004213	0.001767043
Mesolimulus sibiricus No. 3290-21	Mesolimulus	Limulidae	-0.16449124	0.103922401	-0.103759457	-0.045273397	-0.011865377	0.017783944	-0.009138266	0.01245491	0.015792289	-0.004457269	0.02135177	-0.028218892	0.006376856	0.005260882	-0.009357555	-0.006314595	-0.00360817	0.002439627	-0.003378305	-0.003011036	0.001472883	0.001878952	-0.00062563	-0.002388936	-0.000503892	0.003842524	0.002018952	-0.00399561	-0.002919695	0.001786578	-0.000310629	-0.005325425	-0.002505046	-0.000886678	0.002199627	0.001449267	0.000567018	0.002856275	0.002272214	-0.001011546	-0.001077486	-0.004235272	-0.001438299	-8.04E-05	-0.000658359	0.001777173	-0.002337015
Mesolimulus walchi CM 28513.NEF	Mesolimulus	Limulidae	-0.049984796	0.002469083	0.024390816	0.018342647	0.017166361	0.008301129	-0.025244184	-0.008886003	-0.017335886	0.000685803	-0.011514983	-0.00221752	0.008774495	0.004782584	-0.008271635	-0.000224397	0.016430784	0.002642537	0.006396356	-0.006173873	-0.000782596	-0.001975974	-0.003186749	-0.00284965	0.000302788	0.003557781	0.000922584	-0.002692555	-0.003066322	0.002102385	0.000357478	0.004926682	0.00423187	0.003930914	-0.000647172	-0.000861268	0.001211171	-0.004238328	0.000430745	-0.004796684	-0.00071269	-0.001085255	0.000442349	-0.000519163	-0.002516503	0.000683795	-0.00041714
Mesolimulus walchi CM 28510	Mesolimulus	Limulidae	-0.111716634	0.011645622	-0.042956312	-0.07938393	-0.054016176	0.021102111	-0.038410153	0.004105697	0.029037027	-0.008441695	0.005251047	-0.022538367	0.010580368	0.002386524	-0.002344078	-0.001443979	0.001023531	0.004284756	-0.00370977	-0.006008119	0.002724788	0.000853814	-0.002281748	0.004929309	-0.005444288	-0.002963918	0.002114921	0.007123355	-0.001322538	-0.004731967	0.001559557	-0.001977639	0.00010938	0.002877112	0.002157694	0.005186929	-0.000296786	-0.000109479	-0.000682891	-0.00213425	0.003232933	-0.000532856	-0.00016092	-0.001598773	0.002616092	-0.000773039	0.00146661
Mesolimulus walchi CM 28515	Mesolimulus	Limulidae	-0.020443412	-0.024647635	0.062855667	0.026488571	0.028618153	-0.021889075	-0.00713176	-0.021580396	-0.019591872	-0.026641548	0.00236441	0.009999685	0.017696004	-0.012699017	-0.004152299	-0.003334933	0.002841098	-0.004456941	-0.006382803	0.000546722	0.004829643	0.002165504	0.001285843	0.002877685	-0.00594863	0.000493136	0.003506702	-0.001645738	0.002274072	-0.004998477	0.004284103	-0.000171473	3.55E-05	0.001258645	0.001312584	-0.000756051	0.00038181	-0.002866981	0.000590404	-0.0028294	0.000618336	0.000962832	0.000660134	0.001463702	0.001000038	-0.001027857	-0.00088474
Mesolimulus walchi MCZ_106500	Mesolimulus	Limulidae	-0.100871764	-0.055526168	0.011981714	-0.02224278	0.029380541	-0.000128697	-0.009540194	-0.035522128	-0.003174267	-0.01446139	0.000703659	-0.006991387	-0.017415605	0.006916107	0.004264715	0.017504654	0.002853653	0.004128393	0.008764254	0.001504017	-0.011059187	-0.006358646	0.001576084	0.005892242	0.001502569	-0.003501339	0.002388658	0.00929706	0.001920864	0.002935825	0.003938083	-0.004218753	-0.003161003	0.000548406	-0.000302012	-0.002586823	-0.001647591	0.000117936	-0.002075778	-0.001375008	0.002603906	-0.003346128	-0.001092785	0.000863094	-0.000536628	0.000449581	-0.000398403
Mesolimulus walchi YPMIP 36184	Mesolimulus	Limulidae	-0.047460054	-0.004861869	0.032241402	0.005370027	0.024347546	-0.002928311	-0.029828655	-0.027589508	-0.014312811	-0.020601852	0.003936517	0.005649277	0.000826945	-0.00159047	-0.004641225	-0.01238632	0.004925298	-0.006366215	0.007871713	0.005750322	0.005964795	-0.000624288	0.000546035	0.003730053	0.002581767	0.004945604	0.001865336	-0.000254833	-0.001143266	0.001599031	-0.003141748	0.000950589	-0.000543999	-0.000745452	0.002234466	0.005173542	0.000666227	0.001324937	-0.001938663	-0.003956171	0.000989589	0.000572744	0.004385573	0.000437661	-0.000920269	0.000604822	0.000531585
Mesolimulus walchii Eichst�tt SMNS 27585	Mesolimulus	Limulidae	-0.107848168	-0.050829549	0.016388838	-0.011582347	0.010862817	0.020146298	0.016372344	-0.031117632	-0.002037134	-0.00865013	-0.005434214	0.015924463	0.007059493	-0.00911384	0.01422005	-0.003095251	-0.005071558	-0.003995146	-3.30E-05	-0.000142766	-0.013099518	-0.008781779	0.007720908	0.007654139	0.00062839	-0.00410381	-0.004248394	-0.00428746	-0.002300122	-0.00318794	0.000595973	-0.001548454	-0.001159345	0.003131838	-0.001289681	-0.001324291	-0.00138238	0.004324073	0.000995521	-0.000946309	-0.002988852	-0.002699052	-0.002342402	0.001439942	-0.000181774	-0.002598165	-0.000926283
Mesolimulus walchii Eichst�tt SMNS 694513	Mesolimulus	Limulidae	-0.044589302	0.121934997	-0.008196412	-0.022163931	-0.030479226	0.02930568	-0.016508047	0.001997657	-0.013066064	0.005764166	-0.000153656	0.009053763	-0.021034664	-0.00321919	-0.004399519	0.001451147	-0.010312994	0.007698409	0.003982688	-0.006063205	-0.013227653	0.004712921	0.000184616	-0.005359872	-0.001202532	0.001511059	0.004425651	-0.002585738	-0.001259493	2.83E-05	-0.005037657	-0.001050554	0.004878058	-4.55E-05	6.73E-05	0.001931307	0.000954088	0.000504467	-0.000973374	-0.000627022	0.000578348	0.000731158	0.000422714	-0.000859776	0.000663214	-0.00110961	0.000875487
Paleolimulus jakovlevi CM 23694	Paleolimulus	Paleolimulidae	-0.038913664	0.094872051	-0.02230312	0.059414229	-0.038181693	-0.027086267	-0.028502378	-0.004635719	0.017282463	0.020056493	0.022288674	0.000774554	-0.014607516	-0.01411174	0.006389831	0.000957434	-0.006811964	-0.000822021	0.000387976	-0.003713448	-0.00457878	-0.000209873	-0.002608085	-0.001620974	7.91E-05	0.002297856	-3.40E-05	0.000855015	0.000827792	0.002240774	0.002345572	-0.000558733	-0.002298308	0.00061627	-0.003859379	0.002234459	0.000682813	0.00058227	-0.000875484	0.000447299	-0.002540874	-0.000729719	-0.000353211	-0.002186584	-0.003435131	-0.000359927	-0.000631004
Paleolimulus signatus KUMIP399957	Paleolimulus	Paleolimulidae	-0.167636481	0.076700121	-0.091125009	0.038902538	-0.005680527	-0.007376288	0.027214088	-0.039631925	0.0197937	0.008859815	-0.00452287	-0.006649632	0.00205805	-0.000563576	0.007889538	0.00252168	0.005129481	0.006341754	-0.00068146	0.000710143	0.006400552	0.006441769	0.007648231	-0.001122983	0.001983442	-0.009750753	-0.002713617	0.002683535	-0.004244154	-0.001993874	2.17E-05	-0.000558964	-0.003977689	-0.002729781	-0.001295001	-0.001568723	0.002410306	-0.001812988	-0.00569081	0.000146131	-0.001294928	0.000296819	0.000373536	-0.000259617	6.62E-05	0.001145366	-0.000930302
Paleolimulus signatus MCZ 109538.nef	Paleolimulus	Paleolimulidae	-0.059747675	0.037995905	0.020135243	0.028468159	-0.010016384	-0.002670617	-0.010165174	-0.025169777	-0.010431856	-0.009224207	0.005973882	0.015285235	-0.004748897	-0.007988319	-0.008742305	-0.005652821	-0.008528683	0.000423784	-0.001542992	0.001048996	-0.000374931	0.001503596	0.001181262	-0.003265892	-0.001935454	-0.000292839	-0.001131898	0.009345805	-0.002892222	0.002707077	-0.00052408	0.000585441	-0.002123999	-0.000438175	-0.000304638	0.000687967	0.000664452	-0.000820067	-0.000786105	0.003782075	-0.00164497	0.000163016	0.001615831	0.000678518	0.00027384	0.001298112	-0.000253224
Paleolimulus signatus MCZ109540	Paleolimulus	Paleolimulidae	-0.074573041	0.019647949	-0.032678802	0.008587259	-0.009510771	0.028399877	0.004699358	-0.023454067	-0.012533169	-0.012656247	-0.009370276	-0.000150968	-0.000836616	-0.002241116	-0.010885812	0.009961993	0.000269457	3.85E-06	0.003504381	0.001249928	-0.000584399	-0.001150731	0.002848286	0.002706563	0.00141695	-0.000663282	0.000985651	0.004046813	-0.004175909	-0.002604867	-0.001813467	0.005476961	0.001222368	-0.000546924	-0.002135629	0.001081656	0.003498403	0.001512757	-0.001500848	-0.002443975	0.003530377	0.003803397	-0.000134403	-0.001875032	6.06E-06	-0.002008504	0.00074531
Paleolimulus signatus USNM PAL 465528	Paleolimulus	Paleolimulidae	-0.152166576	0.002043503	-0.078009961	-0.010283744	-0.026041061	-0.011758822	0.024070659	-0.033178922	0.015169107	0.002258784	0.010578373	-0.022331263	-0.007645938	0.00436667	0.000657703	0.016256486	-0.007331374	0.002779537	-0.000875237	0.011570707	0.000931094	-0.003485621	-0.007614531	-0.001595107	-0.002038313	-0.003671478	0.002551525	-0.000853382	-0.003227482	-5.06E-06	0.000119535	0.008132978	0.000306176	0.002712076	-0.001914284	0.003282324	-0.001701625	0.00070174	0.000370598	-0.003526631	-0.002584603	0.000808002	-0.001074928	0.002888577	0.002359911	0.002708843	-0.000855941
Panduralimulus babocki USNM 520723	Panduralimulus	Austrolimulidae	-0.041433219	0.000103733	-0.019255884	0.032966985	-0.028717605	-0.030156112	0.008684012	-0.029379377	-0.023459846	-0.022801549	0.003081986	0.003125996	0.024141169	-0.007075164	-0.008595568	0.007311784	-0.011105776	-0.002145283	0.003909283	-0.000867786	0.002938789	0.001331935	-0.007911006	0.003834584	0.000767246	0.002543174	0.004133984	0.003581025	0.006262853	-0.001299734	0.000968294	-0.004268751	-0.001958069	0.000476824	0.001047606	0.001092206	0.003681479	0.002681225	0.002248257	0.001930315	-0.000752005	-0.000348757	7.67E-05	-0.001660825	-0.002853962	-0.001930889	0.000640582
Panduralimulus babocki USNM 520724	Panduralimulus	Austrolimulidae	-0.013587526	-0.008509535	-0.06052034	-0.032149135	0.028752276	-0.008120145	0.063529762	-0.050519884	0.035761429	-0.01524635	-0.025078562	-0.019910756	-0.024723844	-0.00505755	0.001561455	-0.000564786	0.008279522	0.002781024	-0.006541847	0.011127269	0.000924354	0.010837051	-0.003834255	0.001481533	0.000917863	-0.004815993	0.006703553	-0.000561679	0.008277485	-0.000305339	-0.005534796	-0.001942037	0.003612478	-0.000315268	-0.00067414	7.14E-05	-0.000254414	-0.002830602	0.003154647	0.003202194	0.00301934	-0.001398385	0.000550235	0.00051325	-0.002257347	-0.000464359	-0.000487147
Psammolimulus gottingensis GZG.INV.15356a_10	Psammolimulus	Austrolimulidae	-0.08901942	-0.149000037	0.121190649	-0.04453469	-0.119561966	-0.01118881	0.044497038	-0.005762643	0.010434936	0.01368657	-0.019871939	0.008252928	0.018606002	-0.018437047	0.01605581	-0.002223119	-0.005012483	0.002671879	-0.005338176	0.00256754	-0.0038374	-0.003420322	-0.003043335	0.0012564	-0.005119372	-0.00423142	-0.000317237	-0.003848802	-0.00502936	0.006108424	0.001172903	0.006956857	-0.003435311	-0.001873478	0.005863971	-0.000147127	0.001553258	-0.002626551	0.002754961	-0.000503269	0.001306953	-0.001071605	0.00229897	-0.001082914	-0.002691779	-1.91E-05	0.000222093
Psammolimulus gottingensis GZG.INV.15375a_11	Psammolimulus	Austrolimulidae	0.005227157	-0.072275002	0.051983432	-0.054051775	-0.105371672	-0.00268336	-0.050403689	0.011178194	-0.020594206	-0.026031616	0.003712697	0.000288373	0.024596167	0.013946472	-0.002356145	-0.011308774	0.004073335	0.006195031	-0.007910655	0.014118927	-0.002318968	0.007312613	0.010886646	-0.001713773	-0.001742703	0.001212605	-0.001680108	0.006406617	0.003061247	0.005898982	-0.001073939	-0.002134983	0.001101223	-0.000227961	-0.002057731	-0.002378148	0.001021252	0.001739836	-0.001093827	-4.79E-05	-0.000829051	0.000825749	-0.000846229	0.002696885	8.63E-05	-5.76E-05	0.00092799
Psammolimulus gottingensis GZG.INV.15376a_9	Psammolimulus	Austrolimulidae	-0.004862156	-0.260396682	-0.018428424	-0.112396583	-0.088719286	-0.057241726	-0.020131947	0.020851694	0.002575844	0.034906076	-0.01842062	0.012387794	-0.025047892	0.007421605	-0.009584949	0.00966281	0.016997669	-0.006593163	0.007381761	-0.005989142	0.00743409	-0.001150443	0.00358073	0.001560825	0.00482552	-0.000588373	0.001784558	-0.004189856	0.000971432	2.75E-05	0.001490256	-0.001465188	0.001242355	-0.002637667	-0.00163691	-0.00031645	0.000533046	0.000825773	-0.005243152	0.00110276	3.50E-05	0.001219594	-0.00094895	0.000137545	0.000189885	-0.001213437	-0.00075758
Rolfeia fouldenensis G_1984_67_1a	Rolfeia	Rolfeiidae	-0.179935654	-0.051089285	-0.062417868	0.008710996	0.039292354	-0.052376506	0.036285367	-0.022503951	-0.009194394	0.019293163	0.000497338	0.008767608	0.013827471	0.027068505	0.011454387	-0.006683168	0.009742117	0.001172193	0.002959711	-0.004596145	-0.00408482	0.005414075	-0.006954134	-0.001817245	-0.005113009	0.002897063	0.005568711	0.000330579	0.000621733	-0.006221339	-0.001167582	0.001950088	-0.003913204	-0.001031939	-0.000757847	-0.001713772	0.001184343	0.003549383	-0.000774355	-0.001141622	-0.00284436	0.001934428	0.000701068	0.000779179	-7.44E-05	7.73E-05	0.000178862
Sloveniolimulus rudkini PMSL T-993	Sloveniolimulus	Limulidae	0.0305281	0.018964588	0.029051451	0.009478978	0.005792463	0.072753173	0.036048585	0.005806664	-0.016770091	0.005851168	-0.013682635	-0.007385397	-0.025532154	0.008672508	-0.012862836	-0.014947008	0.004343131	0.010943266	-0.003558385	0.000731529	0.00581724	-0.009455659	0.005571265	0.004783992	0.000408384	0.00448966	0.005265594	-0.001468332	0.00411927	0.000438354	-0.006021675	0.003717918	-0.008118237	0.000884649	-0.00024001	-0.001499098	0.001245625	0.000917071	4.85E-05	-0.002379207	-0.001003465	0.000406565	-0.002384717	0.000484254	-0.001362998	-0.000885585	0.001468195
Tachypleus decheni MB.A.1901	Tachypleus	Limulidae	-0.03978987	0.194242085	0.091259336	-0.060606715	0.013959867	-0.030270427	0.006745166	0.054865813	-0.019377018	-0.013316839	-0.03438928	0.000575317	0.004947868	-0.004923805	0.006068706	-0.002813546	-0.022609236	0.006221952	0.011050415	0.003926804	0.011850867	-0.004251819	-0.008026009	0.004458904	0.00071624	-0.007936527	-0.000951115	-0.002647918	0.002014642	0.001390112	-0.000991235	-0.003018958	-0.002018502	0.001748765	-0.000717631	-0.000818813	-0.005011834	0.002756715	-0.000369352	-0.000669413	0.00148447	0.003928991	0.000411123	0.000699183	7.55E-06	0.001439003	-0.000413687
Tachypleus gadeai MGSB 19195	Tachypleus	Limulidae	-0.272944137	-0.009328622	-0.067383612	-0.073008386	0.065541728	0.006058252	0.077284833	0.079664964	-0.004735121	0.031236519	0.051865116	0.025017346	0.022182217	-0.012407319	-0.018117986	0.007919264	0.009365708	0.008065953	-0.000446625	0.014824944	-0.003326757	0.002564025	-0.000750584	0.004233077	0.002950395	-0.002314085	-0.001611043	0.000619561	8.58E-05	0.002516935	-0.001388584	0.000171747	1.84E-05	0.002155986	-0.002007108	0.000136803	0.002938726	-0.000477427	3.33E-05	0.000605081	0.000655034	0.000414315	0.000854575	-0.001234367	0.000107221	0.000128643	0.000153028
Tachypleus gadeai MGSB 285	Tachypleus	Limulidae	-0.065716254	0.1098014	-0.059687785	0.032012344	-0.01866808	0.006795072	0.017843344	-0.02631822	-0.008532727	0.015720684	-0.028334	0.012334552	0.009392845	0.006902027	-0.001267196	-0.002660308	0.00141921	0.007432443	0.005295848	-2.98E-06	-0.000705173	0.004063586	-0.002679559	-0.006073162	-0.000267929	-0.00031937	-0.005584673	-0.0015481	0.002135624	0.002593122	0.001997613	-0.003663715	-0.001059161	0.001319459	-0.002828794	0.001572667	-0.000683164	0.000183632	-0.001430767	-0.002140093	0.002271393	0.000413585	0.000537119	-0.001061879	1.48E-05	0.000903198	-0.000452264
Tachypleus gigas YPM IZ 103366	Tachypleus	Limulidae	-0.060965236	-0.018662921	0.089731394	-0.003544596	0.033720469	-0.017352655	-0.028389941	-0.01774224	-0.022115128	-0.027251022	0.010179695	0.00587242	0.005029541	-0.005539658	0.002865086	-0.016513633	-0.004077643	0.005756167	-0.00627994	-0.004135539	0.001001831	0.002803936	0.002588637	-0.002344147	-0.000590937	-0.005237689	-0.002127726	-0.002970634	-0.000738292	-0.006769282	-0.002881368	0.000825775	-0.000517196	-0.001246912	-0.003027714	0.003290978	-0.000666731	-0.001361748	-0.003794656	0.001238041	0.001368642	-0.000702306	0.000190635	0.000996003	-0.001061736	-0.000508891	-0.001539308
Tachypleus gigas YPM IZ 103369	Tachypleus	Limulidae	-0.023196478	0.039213923	0.134972821	0.041686331	0.024094901	-0.053754158	-0.042834255	0.014716123	0.012275532	0.010206143	0.016591757	-0.00637066	-0.004659543	-0.001557227	-0.003416818	0.010258332	-0.005594852	0.003817223	-0.004362175	-0.013325753	-0.002706486	-9.43E-05	0.003433654	0.003407733	-0.000252054	-0.008747737	0.005029625	0.003345408	0.000318207	0.003375823	-0.003831611	0.006297342	0.001277637	-0.000831711	-0.004383961	-0.000157077	-0.003018505	0.001490668	0.002308072	0.001210447	-0.001559766	0.00332637	-0.001022705	0.000209516	-0.001750151	-0.000999455	0.000944397
Tachypleus gigas YPM IZ 103377	Tachypleus	Limulidae	-0.022752026	-0.135412303	0.122145144	0.003119496	0.022588331	0.007686868	-0.011149242	-0.001286314	-0.006515917	0.006687539	7.40E-05	-0.000360834	0.007160288	-0.004791403	-0.001141075	0.004945567	-0.005332461	0.007805075	-0.002769086	0.005815501	-0.006607444	-5.78E-05	0.002807516	-0.010408963	-0.002097832	0.000484067	-0.002663018	0.001049892	0.003575977	-8.16E-05	0.001817263	-0.001523203	0.002696768	-0.000970015	-0.001817108	0.002936633	-0.004806557	0.000191934	-0.00010172	-0.002375733	0.000511511	0.000467243	-0.000696175	-0.00218611	0.002164035	0.002046617	-0.000544647
Tachypleus gigas YPM IZ 103382	Tachypleus	Limulidae	-0.032095229	-0.059638187	0.125082848	0.01570906	0.013026732	-0.012817246	-0.023933711	-0.010754013	0.000803676	0.016273841	0.009077173	-0.00425503	0.002355222	-0.004506433	-0.005108753	-0.007353691	-0.00318987	0.004027341	0.001411203	0.000785067	0.005826999	-0.000255002	-0.001243093	-0.002775912	-0.001351306	-0.00186357	0.000301744	-0.00120049	-0.000326469	-0.002016836	-0.001052861	0.002087621	-7.38E-05	-4.02E-05	0.000369773	-0.001001763	0.000312902	-0.002270653	0.000336238	0.003449113	-0.000324847	-0.001065725	-0.000112777	-0.000350305	-0.000188211	-0.000224192	-7.66E-05
Tachypleus gigas YPM IZ 55578 male	Tachypleus	Limulidae	0.00488167	-0.050979225	0.119564816	0.017260137	0.024366894	-0.014641761	-0.034157376	-0.005095564	-0.008695112	0.014314762	0.00719262	-0.013884352	0.001388427	-0.004051969	-0.008224307	0.005672036	0.003866042	-0.002791707	-0.004245878	0.001440609	0.004229266	0.00035712	-0.002081028	-0.002813166	-0.004665961	-0.001956806	0.000128244	-0.002602753	0.00052443	-0.000898522	0.001744832	0.000996703	-0.00303346	0.000293392	0.001636032	3.81E-05	0.003340015	-0.000529681	-0.00082581	0.003273071	0.001865267	0.000538376	-0.00354125	-0.000847357	0.000145472	0.000176675	-0.000636523
Tachypleus gigas YPM IZ 55599	Tachypleus	Limulidae	0.01009344	-0.043578689	0.061184862	0.019306819	0.011676384	-0.005539122	-0.052626173	-0.014133782	0.011120521	0.031749154	0.003092084	-0.016605532	-0.004721318	-0.007124049	-0.003383386	0.001343755	-0.003076364	0.003887374	0.007954145	0.004004433	0.002204636	-0.001201427	-0.00466199	-0.004150193	-0.002982733	0.002694709	-0.005460962	-0.004728832	0.00129985	-0.001066583	-0.002182571	-0.001411596	-0.001827316	-0.001142574	0.002105802	-0.002081717	0.004644945	-0.000630307	-0.000298454	0.000967713	0.000251033	-0.000280382	0.000591942	0.001122702	0.003223852	0.001408174	-0.000418164
Tachypleus syriacus MSNMi9352scala	Tachypleus	Limulidae	-0.023727175	0.078679048	0.084242327	0.057903133	0.032112523	-0.04545324	-0.03392	0.016661863	0.007562748	0.023886251	0.004298605	-0.001769332	0.001943964	0.006237153	0.011788444	0.005480458	0.006027408	-0.006120008	-0.009440845	-0.006092965	0.001041717	-0.000536284	0.002120564	0.005609573	0.001752082	-0.002580981	0.00233669	-0.001096165	0.002792664	0.006298753	-0.004230857	-0.00428296	-0.002145194	-0.00121496	0.004313234	0.005256238	0.001328872	0.001881104	-0.000366041	-0.00175404	-0.000220526	-0.001482069	-0.000868694	-0.000945851	0.000729051	0.001140333	0.0019318
Tachypleus syriacus MNHN.F.A70570	Tachypleus	Limulidae	-0.115132875	0.148674146	0.001850837	-0.021729199	-0.069156109	-0.002773718	-0.028907423	0.026030998	-0.008150538	-0.019433612	0.014737056	0.01283828	-0.023535097	-0.001834876	0.004578977	-0.009702608	-0.000557956	0.008662843	-0.000272217	0.005024799	-8.76E-05	0.002391884	0.002086165	0.001387646	0.00435442	0.005834451	0.002540484	0.00039658	0.000308004	-0.00561934	0.000340778	-0.000989988	0.003477887	0.003407225	0.001366739	0.000275007	0.000914984	-0.00179607	0.002386614	-0.000158225	-0.001125722	0.001143682	-0.000714503	-0.000570895	-0.000989088	-0.000633513	-0.003057713
Tachypleus syriacus MSNMi27468a	Tachypleus	Limulidae	-0.076258227	0.059655564	-0.011716712	-0.001466124	0.000201542	0.030909381	-0.028007667	-0.01705721	0.02373636	-0.004545511	-0.00579548	0.009079532	-0.012655159	0.003987145	-0.007689413	-0.000269642	0.000520418	0.00137412	0.013024874	-0.007016408	3.52E-05	0.009415404	0.001635082	0.004040515	0.00533384	-0.002251574	-0.004517169	-0.004611594	-0.005123336	0.001366575	0.004621882	0.001854406	0.000906603	0.0027517	-0.001883234	0.001727363	0.000474789	0.002399957	0.003824843	0.001410589	0.000200674	-0.001497417	-0.000533899	-0.001377269	0.001944394	0.000125516	0.002911439
Tachypleus syriacus NHMUK_1A_188	Tachypleus	Limulidae	-0.170991172	-0.049256958	-0.096773963	0.025210431	0.069621076	-0.008941647	-0.025164714	0.010383786	0.063264708	-0.001918763	0.022407767	0.012383438	0.008235477	0.014252187	0.001210934	-0.018341041	-0.01791995	0.000832499	-0.000141221	-0.000689216	0.003914591	-0.00557156	0.005678464	-0.003836178	0.007869976	0.000798881	0.005726071	-0.000822154	-0.001978664	0.006148196	0.002376761	0.002624905	0.002233186	-0.001523726	0.004220539	-0.002319995	0.000337915	-0.001495466	-0.001978239	-0.000635588	0.003024409	0.00058726	-0.001362633	0.000731953	-0.000624622	-0.001887149	-0.000976975
Tachypleus tridentatus YPM IZ 55576	Tachypleus	Limulidae	-0.043616485	-0.079460847	0.06785461	-0.005864773	0.008576143	0.019726838	0.019768195	-0.014562463	-0.030418904	0.002296468	1.17E-05	-0.004570559	0.00289425	-0.002376219	0.004635266	-0.004907932	-0.000428006	-0.005523193	-0.00142496	0.006345531	-0.009433969	-0.002332551	0.004121832	-0.003844191	0.000382284	0.001627751	0.00455275	0.003325419	0.000853914	0.002639665	-0.000770922	-0.000129904	0.001040772	-0.001410789	-0.000962385	-0.000369991	-0.000868686	0.00237892	-0.000953968	0.000892295	-0.000289773	-0.001204509	-0.001271139	0.00107126	0.001668269	-0.000280152	5.63E-05
Tachypleus tridentatus YPM IZ 103381	Tachypleus	Limulidae	-0.067281391	-0.187830965	-0.0381501	-0.096559957	0.007112749	0.004330907	-0.030337952	0.030615936	0.023436104	0.017364088	-0.002906711	0.017054099	-0.005735471	0.008645533	0.009395521	-0.003134098	0.002090758	-0.009094646	-0.007916135	-0.005385126	0.009166586	-0.002725117	-0.000343364	-0.004772322	-0.005120966	-0.002205817	0.004956909	0.004778384	0.000833434	-0.006331176	0.000782971	0.001134963	-8.66E-07	0.002470315	-0.001046163	0.00129669	-0.002340747	0.000118988	0.003543883	-0.000510315	-0.002886104	-0.001775221	0.000283737	-0.000863035	-0.001409972	0.001066907	-0.000130016
Tachypleus tridentatus YPM IZ 55581	Tachypleus	Limulidae	-0.010055091	-0.060036086	0.08781946	0.012418611	-0.003660284	-0.002349449	-0.012289262	-0.021808635	-0.011691632	0.017343184	0.001833179	-0.005585428	0.001065232	-0.00167761	-0.001866951	0.00199903	-0.003904276	-0.005405796	-0.001698286	0.014589971	0.001811358	-0.002706336	-0.009207502	-0.004701584	0.006927635	0.002430862	-0.001167715	0.003167909	-0.001339575	3.75E-05	3.56E-05	-0.003172128	0.00209134	-0.00589531	-0.002996333	-0.000133816	-0.000283042	-0.002180297	0.00094337	-0.001917699	-0.002733772	0.00074397	-0.001638267	-0.001442765	-0.000842008	-0.000524923	-0.000589178
Tachypleus tridentatus YPM IZ 55603	Tachypleus	Limulidae	-0.085690028	-0.067688937	0.074070185	-0.015392801	0.008807427	0.025347554	0.007091475	-0.013622225	-0.015573302	0.000154331	0.003615026	0.001627918	-0.000772915	-0.002881674	0.009065946	0.00363454	0.002688618	-0.014916501	-0.001946593	0.007703146	-0.001087154	-0.001045953	0.000943228	0.001036258	0.007275697	-0.000762585	-0.002077163	-0.002838849	-0.003765568	6.34E-06	-0.002360163	-0.002685782	0.000268854	0.001192455	0.000864162	-0.000777709	0.000756601	-0.000941308	0.000396033	0.000974394	4.37E-05	0.001172219	-0.002966173	-0.001653303	-0.000907771	0.0015851	0.002418778
Tarracolimulus rieki MGSB 262	Tarracolimulus	Limulidae	-0.179001036	0.007801032	-0.031287952	-0.030691883	0.014152978	-0.002849528	0.042916061	-0.0111873	-0.021464672	-0.014964356	0.011129919	-0.013902204	0.010036347	0.021394061	0.00279352	0.001157304	0.004200132	-0.004536721	0.007621722	0.000283546	0.003147135	-0.009296991	-0.00551593	4.53E-06	-0.008861767	0.002579987	-0.003558001	-0.00301165	0.001619259	0.002482578	-0.000604865	0.000734689	0.006595517	-0.002528449	0.002934463	0.003761894	-0.001787675	-0.000265225	-0.001603495	0.003737338	-0.00336212	-0.000546628	-0.000375009	0.000699997	0.00141822	-0.002902012	0.001630981
Tasmaniolimulus patersoni UTGD123979_05	Tasmaniolimulus	Austrolimulidae	-0.002451903	0.11627906	0.051060094	0.024677115	-0.028132286	-0.013698341	0.04558936	0.016245222	-0.026588179	-0.015088424	0.034458337	0.005746583	-0.023515535	0.013075415	0.005927662	-0.00709916	0.007575298	-0.00734337	-0.000455801	-0.002993997	6.43E-05	-0.003412967	0.001760644	-0.01412137	-0.001079356	-0.005977533	-0.000834125	-0.001534646	-0.002521792	-0.001449368	0.00157413	-0.004215185	-0.002932299	-0.002052408	0.000153669	0.001822043	-0.001632776	-0.004538224	0.004318388	-0.001484839	0.003356915	0.001281343	-0.000318136	0.001931544	0.000115186	-0.000468339	0.003585647
Vaderlimulus tricki UCM 140.25	Vaderlimulus	Austrolimulidae	0.337360147	0.116256251	0.084179318	-0.067133283	-0.006611752	-0.044935187	0.020734252	-0.043216653	0.0532842	-0.016882161	0.010728093	0.025295838	0.003461894	2.94E-05	-0.016501361	-0.010003533	0.008036176	0.007234769	-0.01907916	-0.003459974	-0.007883692	-0.003740706	-0.010765941	0.008244965	-0.001425349	0.004569637	-0.000233893	-0.006122999	-0.003741267	0.000461857	0.000501266	-0.001527547	0.001134145	-0.003114481	-0.00309031	-0.001528414	-0.001507426	0.001259937	-0.00128017	-0.000306827	0.000437085	0.000670025	-0.000800851	0.000923411	0.000976112	0.00248703	0.001213617
Yunnanolimulus appendages LPI 61299	Yunnanolimulus	Limulidae	-0.202964065	0.090751338	-0.062478356	-0.028622191	-0.024782965	0.019654151	0.02278947	0.00381257	0.010996557	-0.000461163	0.015267834	-0.020509445	0.003213379	-0.008069881	-0.01227838	0.009001645	-0.008034643	-0.005646984	-0.005128842	-0.008927314	0.004081665	-0.001744517	0.002420783	-0.003517921	-0.001101339	0.005642294	-0.007124439	0.001297546	-0.003253503	-0.004368661	0.00050629	-0.00274056	-0.001014452	-0.003660053	-1.13E-06	-0.004944409	-0.005117052	0.002983881	8.78E-06	0.000419316	0.001462207	0.000387745	0.001054054	0.001102504	-0.003056727	-0.000957848	0.001808839
[truncated: 14 more columns]
