# Supplementary material for: Xiphosurid from the Tournaisian (Carboniferous) of Scotland confirms deep origin of Limuloidea
Source: Sci Rep. 2019 Nov 19;9:17102. doi: 10.1038/s41598-019-53442-5 (PMC6863854; doi:10.1038/s41598-019-53442-5)
Supplement: Supplementary file 5 — Supplementary Information [file 41598_2019_53442_MOESM5_ESM.nex]

#NEXUS
[written Tue Jul 09 15:32:56 AEST 2019 by Mesquite  version 3.6 (build 917) at 3PLFRQ2/129.180.69.44]

BEGIN TAXA;
	TITLE Taxa;
	DIMENSIONS NTAX=161;
	TAXLABELS
		Fuxianhuia_protensa Leanchoilia_illecebrosa Alalcomenaeus_cambricus Yohoia_tenuis Emeraldella_brocki Sydneyia_inexpectans Olenoides_serratus Pycnogonum_litorale Haliestes_dasos Palaeoisopus_problematicus Offacolus_kingi Dibasterium_durgae Anderella_parva Weinbergina_opitzi Camanchia_grovensis Venustulus_waukeshaensis Willwerathia_laticeps Legrandella_lombardi Bembicosoma_pomphicus Bunodes_lunula Limuloides_limuloides Pasternakevia_podolica Cyamocephalus_loganensis Pseudoniscus_roosevelti Winneshiek_youngae Euproops_anthrax Euproops_bifidus Euproops_mariae Euproops_danae Euproops_rotundatus Euproops_sp Bellinurus_lunatus Bellinurus_arcuatus Euproops_cambrensis_ Euproops_longispina_ Bellinurus_reginae Bellinurus_truemani Bellinurus_bellulus Bellinurus_baldwini_ Bellinurus_trilobitoides Bellinurus_grandaevus_ Bellinurus_lacoei_ Anacontium_brevis Anacontium_carpenteri Liomesaspis_leonardensis Liomesaspis_laevis Alanops_magnificus Pringlia_birtwelli Kasibelinurus_amoricum Houia_yueya Kasibelinurus_randalli Lunataspis_aurora Limulus_polyphemus Limulus_darwini Limulus_decheni Sloveniolimulus_rudkini_ Limulus_coffini Casterolimulus_kletti Crenatolimulus_paluxyensis Carcinoscorpius_rotundicauda Tachypleus_gadeai Tachypleus_gigas Tachypleus_syriacus Tachypleus_tridentatus Yunnanolimulus_luopingensis Xaniopyramis_linseyi Bellinuroopsis_rossicus Rolfeia_fouldenensis Tarracolimulus_rieki Victalimulus_mcqueeni Mesolimulus_crespelli Mesolimulus_walchi Panduralimulus_babcocki Austrolimulus_fletcheri Vaderlimulus_tricki Psammolimulus_gottingensis Limulitella_bronnii Limulitella_vicensis Limulitella_henkeli Limulitella_tejraensis_ Albalimulus_bottoni Paleolimulus_fuchsbergensis Paleolimulus_jakovlevi Dubbolimulus_peetae Paleolimulus_longispinus Valloisella_lievinensis Paleolimulus_signatus Stoermeropterus_conicus Moselopterus_ancylotelson Onychopterella_kokomoensis Eurypterus_tetragonophthalmus Erieopterus_macrophthalmus Strobilopterus_proteus Dolichopterus_macrocheirus Carcinosoma_newlini Megalograptus_ohioensis Mixopterus_kiaeri Orcanopterus_manitoulinensis Adelophthalmus_sievertsi Nanahughmilleria_norvegica Hughmilleria_socialis Slimonia_acuminata Erettopterus_bilobus Pterygotus_anglicus Brachyopterus_stubblefieldi Rhenopterus_diensti Parastylonurus_ornatus Laurieipterus_elegans Kokomopterus_longicaudatus Hardieopterus_macrophthalmus Drepanopterus_pentlandicus Hibbertopterus_scouleri Megarachne_servinei Chasmataspis_laurencii Loganamaraspis_dunlopi Achanarraspis_reedi Heteroaspis_stoermeri Diploaspis_casteri Diploaspis_muelleri Dvulikiaspis_menneri Octoberaspis_ushakovi Centruroides_vittatus Androctonus_australis Proscorpius_osborni Palaeophonus_nuncius Caddo_agilis Chileogovea_oedipus Cyphophthalmus_duricorius Gonyleptes_horridus Leiobunum_rotundum Sclerobunus_robustus Allothrombium_simoni Amblyomma_americanum Neocarus_texanus Cryptocellus_goodnighti Poliochera_punctulata Ricinoides_atewa Anthracomartus_hindi Eophrynus_prestvicii Gilboarachne_griersoni Palaeocharinus_sp. Mesotarbus_peteri Plesiosiro_madeleyi Eukoenenia_mirabilis Prokoenenia_wheeleri Mastigoproctus_giganteus Thelyphonus_caudatus Hubbardia_pentapeltis Schizomus_crassicaudatus Permarachne_novokshonovi Attercopus_filmbriunguis Liphistius_malayanus Aphonopelma_hentzi Hypochilus_pococki Cupienius_getazi Neobisium_maritimum Chelifer_cancroides Eremocosta_striata Galeodes_armeniacus Phrynus_marginemaculatus Charinus_victori 
	;

END;


BEGIN CHARACTERS;
	TITLE  'Matrix in file "X2753_Xiph focus_morphobank.nex"';
	DIMENSIONS  NCHAR=252;
	FORMAT DATATYPE = STANDARD RESPECTCASE GAP = - MISSING = ? SYMBOLS = "  0 1 2 3 4 5 6 7 8";
	CHARSTATELABELS 
		1 cephalization_in_adult /  1_and_1 1_and_3 1_and_6,
		2 anterior_projection_from_carapace /  absent small_marginal_or_submarginal_process clypeus,
		3 'Carapace anterior margin scalloped in males (raised median portion flanked by deep notches)' /  absent present,
		4 Moveable_cucullus /  absent present,
		5 segmentation_in_cephalon_fully_expressed /  absent present,
		6 Carapace_with_demarcations_between_pro_meso_or_metapeltidia /  absent present,
		7 sagittal_crease_or_keel_of_head_shield /  absent crest_or_crease keel,
		8 Prosomal_ozopores /  absent present,
		9 ancillary_eyes /  present absent,
		10 ancillary_eyes_incorporated_dorsally_into_head_shield /  absent present,
		11 unpaired_median_node /  absent between_hypostome_and_doublure,
		12 lateral_eyes /  anteroventral dorsal absent,
		13 Lateral_eye_position_on_carapace /  centrilateral centrimesial antelateral central antemesial posteromesial,
		14 Lateral_eye_abuts_carapace_margin /  absent present,
		15 Lateral_eye_shape /  crescentic expanded reduced_to_individual_lenses heavily_reduced_to_light_sensitive_patches_of_cuticle,
		16 Dorsal_carapace_ridges_ophthalmic_ridges_in_xiphosurids /  absent present,
		17 Ophthalmic_ridge_bows_towards_the_axis_posterior_to_the_eyes /  absent present,
		18 well_developed_m_shaped_ophthalmic_ridge /  absent present,
		19 Ophthalmic_ridge_subdued_anterior_to_lateral_eyes /  absent present,
		20 'Lateral eyes positioned at apex of otherwise straight ophthalmic ridge angle, with ridge subsequently curving inwards' /  absent present,
		21 Pyramidal_cheek_node /  absent present,
		22 Extraophthalmic_ridges /  absent present,
		23 Interophthalmic_ridges /  absent present,
		24 Interophthalmic_ridges_clustered_around_anterior_of_cardiac_lobe /  absent present,
		25 marginal_rim /  absent independent_of_doublure congruent_with_doublure,
		26 'extensive (greater than 10 percent of width of head shield) doublure in headshield' /  absent present,
		27 transverse_suture_on_cephalic_doublure /  absent present,
		28 connective_sutures_on_cephalic_doublure /  paired single_median absent,
		29 Elongated_spine_projecting_posteriorly_from_anterior_triangular_region_of_prosomal_doublure /  absent present,
		30 cardiac_lobe /  absent present,
		31 Cardiac_lobe_extends_anteriorly_beyond_posterior_half_of_carapace /  absent present,
		32 well_developed_H_shaped_cardiac_lobe /  absent present,
		33 Form_of_anteriorly_expanded_cardiac_lobe /  'triangular (converging anteriorly)' 'rectangular (margins equilateral)',
		34 Cardiac_lobe_effaced_anteriorly /  absent present,
		35 Cardiac_lobe_with_quadrate_anterior_expansion /  absent present,
		36 Cardiac_lobe_flanked_by_deep_furrows /  absent present,
		37 vaulted_carapace /  absent present,
		38 vaulted_tergopleura_of_the_head_completely_covering_appendages_dorsally_and_laterally /  absent present,
		39 carapace_genal_spines /  absent present reduced_cornua genal_facets,
		40 'genal spines angles away from trunk region, resulting in ''splayed'' morphology' /  absent present,
		41 'Distal portion of genal spine drawn out, equal or greater than trunk in length' /  absent present,
		42 Position_of_genal_spine_on_carapace /  'posterior, extension of posterolateral angle' 'deflected anteriorly and partially reduced, posterior margin angled anteriorly',
		43 'Ancillary posterior carapace spines positioned at termination of ophthalmic ridges (ophthalmic spines)' /  absent present,
		44 'Ancillary posterior carapace spines elongated, dorsally overlapping trunk' /  absent present,
		45 posterior_margin_of_carapace /  flat convex,
		46 Proboscis /  absent present,
		47 presence_of_a_hypostome_as_sclerotized_plate /  present absent,
		48 composition_of_prehypostomal_sclerite_rostral_plate /  with_dorsal_portion only_ventral_rostral_plate absent,
		49 configuration_of_fully_ventral_prehypostomal_plate_rostral_plate /  section_of_doublure complete_fusion_with_doublure,
		50 number_of_segments_incorporated_into_sternum /  pa2_to_3 pa2_to_4,
		51 Total_expressed_segment_count /  28 15 17 16 13 10 12 19,
		52 Pedicel /  absent present_aranean_type present_ricinuleid_type,
		53 Prosoma_opisthosoma_coupling_mechanism /  absent present,
		54 morphology_of_tergite_of_sixth_postantennular_segment /  fully_expressed reduced,
		55 reduced_tergite_of_sixth_postantennular_segment /  microtergite complete_loss,
		56 form_of_reduced_microtergite_of_sixth_postantennular_segment /  dorsal_microtergite subsumed_under_carapace,
		57 morphology_of_tergite_of_seventh_postantennular_segment /  undifferentiated partially_reduced macrotergite axially_reduced_laterally_forming_free_lobes,
		58 Seventh_postantennular_segment_with_large_axial_spine /  absent present,
		59 ventral_plate_underlying_tergites /  absent present,
		60 morphological_division_of_trunk /  undifferentiated abdomen_of_segments_with_ankylosed_tergites_and_sternites_retaining_tergopleurae reduced_abdomen,
		61 anterior_trunk_segments_fused_into_thoracetron /  absent segments_VIII_to_XIV segments_VIII_to_X,
		62 Individual_tergites_expressed_axially_in_thoracetron /  absent present,
		63 Individual_tergites_expressed_laterally_in_thoracetron /  Present Absent,
		64 Thoracetron_with_distal_posterolateral_lobes /  absent present,
		65 Thoracetron_bearing_anterolateral_shoulders_derived_from_either_lateral_portion_of_tergite_VII_or_anterior_extension_of_fully_expressed_tergite_VIII /  absent present,
		66 Length_of_first_three_opisthosomal_tergites_in_relation_to_total_opisthosomal_length /  15_to_30_percent_total_opisthosomal_length 50_percent_total_opisthosomal_length,
		67 Strong_curvature_of_anterior_tergites_laterally /  Absent Present,
		68 Apodemes_dorsally_on_trunk_segments /  absent present_as_apodemal_pits present_as_raised_apodemal_nodes,
		69 tergopleurae_of_anterior_tergites /  tergopleurae_present tergopleurae_absent,
		70 Form_of_pleura_of_seventh_postantennular_segment /  projecting_beyond_trunk_margin 'reduced, terminating before trunk margin',
		71 'Pleura of seventh postantennular segment folded back on themselves, pleaural spine overlapping trunk' /  absent present,
		72 'Pleura of seventh postantennular segment expanded anteriorly resulting in wedge-shaped morphology' /  absent present,
		73 form_of_tergopleurae_on_anterior_tergites /  angular_pointed_termination quadrate_flat_termination 'elongate, needle-like',
		74 Pleural_groove_in_anterior_tergopleurae /  absent present,
		75 'Pleurae expanded proximally, forming opisthosomal flange' /  absent present,
		76 Pleurae_reduced_beyond_opisthosomal_flange /  absent present,
		77 abdomen_defined_by_extreme_dorsal_taper_undergoes_a_sudden_constriction_and_then_does_not_narrow_further_until_the_telson /  absent present,
		78 number_of_segments_in_dorsally_constricted_abdomen /  3 5 6 3_to_10 1 2 9,
		79 Abdominal_segment_demarcated_dorsally_on_thoracetron_by_deep_groove /  absent present,
		80 Postabdominal_tapering_ratio_as_defined_by_the_width_of_terminal_postabdominal_segment_divided_by_the_width_of_the_first_postabdominal_segment. /  'weakly tapering (less than 50 percent)' 'strongly tapering (more than 50 percent)',
		81 Posterior_margin_of_all_trunk_tergites_crenulate /  absent present,
		82 Differentiation_of_segments_10_to_12_in_posterior_margin_morphology /  posterior_margins_undifferentiated_from_other_segments posterior_margins_dentate,
		83 'moveable lateral spines associated with opisthosomal segments IX to XIII (postantennular segments 8 to 15)' /  absent present,
		84 Sexually_dimorphic_reduction_in_size_of_the_three_posterior_moveable_spine_pairs_in_the_female /  absent present,
		85 Tergites_of_somites_VIII_to_IX_fused /  absent present,
		86 Tergites_of_somites_X_to_XI_fused /  absent present,
		87 Tergites_of_somites_XII_to_XIII_fused /  absent present,
		88 Tergites_of_somites_XIII_to_XIV_fused /  absent present,
		89 Tergites_of_somites_XIV_to_XV_fused /  absent present,
		90 Tergites_of_somites_XV_to_XVII_fused /  absent present,
		91 reduced_tergopleurae_on_posterior_tergites_other_than_pretelson /  tergopleurae_present tergopleurae_reduced tergopleurae_absent,
		92 posterior_tergopleurae_crescentic_with_those_of_pretelson_engulfing_the_proximal_portion_of_the_telson /  absent present,
		93 Form_of_posteriormost_tergopleurae_on_thoracetron /  'Long, distal angle of spine less than 60 degrees' 'Broad, distal angle of spine equal to or greater than 90 degrees',
		94 'Form of thoracetron/telson articulation' /  'narrow, telson articulating in deep recess' 'broad, telson articulating in broad recess',
		95 Posteriormost_thorecetron_tergopleurae_swept_back_and_elongated_to_form_swallowtail /  absent present,
		96 'Posterior thoracetron tergopleurae connected dorsally by crossbeam, forming U-shaped division between thoracetron and pretelson' /  absent present,
		97 main_articulating_device /  no_obvious_articulating_device articulating_ridge_and_or_shelf_functioning_with_next_anterior_segment articulating_half_ring_and_furrow,
		98 Form_of_posterior_margin_of_articulating_facet_on_tergites /  unornamented_ridge row_of_scales groove row_of_pustules,
		99 articulation_of_tergopleurae /  overlap edge_to_edge gape,
		100 articulating_flanges_on_tergopleural_region /  absent present,
		101 extensive_doublure_in_trunk_tergites /  absent present,
		102 Trunk_doublure_dorsally_delineated_by_furrow /  absent present,
		103 Trunk_width /  narrowing_from_first_segment constant_for_first_few_segments,
		104 Width_of_axis_compared_to_cardiac_lobe /  'wider (in line with ophthalmic ridges)' same_width_as_cardiac_lobe effaced,
		105 Axis_bearing_dorsal_keel /  absent present,
		106 Axial_nodes /  present absent,
		107 Subaxial_nodes /  absent present,
		108 Transverse_ridge_nodes /  absent present,
		109 Lateral_furrows_on_trunk /  absent present,
		110 Gape_in_tergopleurae_increasing_posteriorly /  absent present,
		111 antennular_peduncle /  simple bipartite,
		112 antennular_articles_more_robust_than_anterior_postantennular_limb_podomeres /  absent present,
		113 number_of_antennular_articles /  '7-20' less_than_or_equal_to_6 '>20',
		114 Antennula_elongated_and_projecting_beyond_dorsal_shield /  absent present,
		115 arrangement_of_spines_on_antennula /  absent biserial mediodistally_extended_into_fingers,
		116 number_of_aspiniferous_segments_in_spiniferous_antennula /  1 2 4 0,
		117 number_of_articles_forming_fingers_on_antennula /  four three two one_fang_articulating_against_reduced_cheliceral_teeth,
		118 Terminal_cheliceral_joint /  laterally_placed_bicondylar_hinge dorsally_placed_bicondylar_hinge ventrally_placed_bicondylar_hinger,
		119 Orienation_of_antennular_appendages /  equilateral_to_one_another converging,
		120 Chelicera_articulating_with_carapace_at_anterolateral_pivot /  absent present,
		121 Chelicera_pivoting_on_dorsal_protuberance_of_epistome /  absent present,
		122 Cheliceral_silk_glands /  absent present,
		123 Cheliceral_venom_glands /  absent present,
		124 Naked_fang /  absent present,
		125 filiform_antennula /  absent present,
		126 exopod_on_second_post_antennular_limb /  simple_flap_like bilobate_flap_like multiarticulate_pediform reduced,
		127 endopod_of_postantennular_limbs_2_to_4_chelate /  absent chelate subchelate,
		128 pa1_modified_into_clasper_in_males /  absent present,
		129 Appendage_II_enlarged_and_raptorial /  absent present,
		130 Orientation_of_robust_raptorial_appendage /  Operating_in_subtransverse_plane Operating_in_subvertical_plane,
		131 Termination_of_appendage_II_chelate /  absent chelate subchelate,
		132 Tibia_of_chelate_appendage_II /  undifferentiated greatly_expanded,
		133 Tarsal_grooming_organ /  absent present,
		134 Appendage_II_with_terminal_adhesive_organ /  absent present,
		135 Basipod_of_appendage_II_fused_ventromedially_and_forming_posterior_wall_of_preoral_chamber /  absent present,
		136 pa2_long_and_antenniform /  absent present,
		137 pa2_modified_into_ovigers /  absent present,
		138 pa2_modified_into_clasper_in_males /  absent present,
		139 Posterior_border_of_the_preoral_chamber_formed_by_postoral_sternapophysis /  absent present,
		140 Coxa_basipod_trochanter_joint_of_appendages_III_and_IV_with_complex_posterior_articulation_composed_of_two_articulating_sclerites /  absent present,
		141 Patella_of_appendage_III_proportionally_much_longer_than_those_of_more_posterior_appendages /  absent present,
		142 Patella_tibia_joint_of_appendages_III_to_VI_with_posterior_compression_zone /  absent present,
		143 Tibiae_of_appendages_III_to_VI_divided_by_one_or_more_joints /  absent present,
		144 Patella_tibia_joint_of_appendages_III_to_VI_largely_immobile_specialised_for_autotomy /  absent present,
		145 Patella_tibia_joint_of_limbs_III_to_VI_spanned_by_elastic_springlike_sclerite /  absent present,
		146 Telotarsus_of_limbs_III_to_VI_in_adult_with_two_or_more_tarsomeres /  absent present,
		147 Tibia_tarsus_joint_of_limbs_III_to_VI_spanned_by_well_developed_elastic_springlike_sclerite /  absent present,
		148 Endopod_podomere_cuticular_morphology /  rounded ridged,
		149 Endopod_podomeres_thicken_distally /  absent present,
		150 'Morphology of appendage V (pa4) podomeres' /  undifferentiated_and_broad podomeres_tubular_lacking_armature_except_for_penultimate_distal_podomere,
		151 exopod_on_postantennular_appendages_3_to_4 /  present lacking,
		152 Coxal_laden /  absent present,
		153 terminal_podomere_of_endopod /  conical_podomere spinose_podomere Reduced_flanked_by_paired_apoteles,
		154 First_podomere_of_pa5_that_fully_projects_beyond_carapace /  Fourth_podomere Sixth_podomere Third_podomere Second_podomere,
		155 termination_of_fifth_postantennular_limb /  prong_like_or_blunt chelate pusher subchelate,
		156 Shape_of_terminal_podomere_of_fifth_postantennular_limb /  spinose triangular_pentagonal_or_oval laterally_expanded,
		157 exopod_of_fifth_postantennular_limb /  as_in_postantennular_limbs_3_to_n flabellum absent,
		158 basipod_of_fifth_postantennular_limb_expanded_into_dorsal_ear /  absent present,
		159 modified_spine_podomere_7a_at_the_distal_part_of_the_basitarsus_of_pa_5 /  absent present,
		160 Width_of_VI_7a /  'narrow (less than 50 percent width of VI 7)' 'wide (more than 50 percent)',
		161 Gross_morphology_of_appendage_VI_pa5 /  equal_in_width_along_length distally_expanded_into_swimming_leg,
		162 Length_of_podomeres_VI_4_and_VI_5 /  VI_5_less_than_VI_4 VI_4_greater_than_or_equal_to_VI_5,
		163 Length_of_podomere_VI_4_when_VI_5_is_not_longer /  VI_3_and_VI_5 equal_to_VI_3_and_VI_5,
		164 Distal_podomere_margin_of_VI_6_modified /  absent present,
		165 VI_7_lateral_margins /  unornamented enlarged_serrations small_serrations,
		166 VI_8_lateral_margins /  unornamented small_serrations enlarged_serrations highly_sclerotised_cuticular_projections,
		167 VI_8_anterior_projection /  absent present,
		168 Morphology_of_joint_between_terminal_and_penultimate_podomere /  joint_flush VI_9_set_into_VI_8,
		169 Length_of_terminal_podomere_of_appendage_VI_as_ratio_of_penultimate_podomere /  'large (greater than 25 percent of penultimate)' 'small (less than 25 percent of penultimate)',
		170 Position_of_terminal_podomere_on_appendage_VI /  centrally_on_preceding_podomere migrating_towards_posterior_of_podomere_8,
		171 form_of_sixth_postantennular_limb /  retaining_pediform_ramus pediform_ramus_absent_spinose_flap_retained completely_reduced,
		172 Reduction_of_limbs_of_sixth_postantennular_appendage /  No_reduction Size_reduced,
		173 fusion_of_sixth_postantennular_limbs /  absent present,
		174 Morphology_of_anterior_of_plate_metastoma_formed_from_fusion_of_pa6_endopods /  smooth_or_shallow_notch deeply_notched,
		175 Morphology_of_posterior_margin_of_plate_metastoma_formed_from_fusion_of_pa6_endopods /  rounded truncated_or_flattened angular notched recurved,
		176 Metastoma_with_posterior_median_cleft /  absent present,
		177 Sternum_longitudinal_division /  undivided divided,
		178 limb_bearing_segments_enclosed_by_fully_sclerotized_rings /  absent fusion_product_of_tergites_sternites_limb_bases,
		179 body_limb_joint /  short_sclerotized_pivot_jointed_rings lightly_sclerotized_rings_or_half_rings_in_arthrodial_membrane_corm arthrodial_membrane_only,
		180 Medial_intercoxal_sternal_region /  all_pedal_coxae_separated_medially anterior_pedal_coxae_abutting_medially_posterior_coxae_separated anterior_pedal_coxae_separated_medially_posterior_coxae_abutting all_pedal_coxae_abutting_medially coxae_undifferentiated_medially_from_ventral_body_wall,
		181 Coxae_immobilised /  absent present,
		182 Coxal_gland_or_orifice_on_appendage_III /  absent present,
		183 basipod_with_elongate_lateroproximal_extension /  absent present,
		184 endites_on_basipods_of_pa2_to_n /  absent single_medially_drawn_out_endite multiple_endites_four_to_five,
		185 endites_on_basipod_of_pa1 /  absent present,
		186 Endites_coxapophyses_of_basipod_of_appendage_III_forming_floor_or_wall_of_preoral_chamber /  absent present,
		187 insertion_of_endopod_on_basipod /  distally laterally,
		188 moveable_endite_epicoxa_dorsally_on_gnathal_edge_of_basipod_of_prosomal_appendages /  absent present,
		189 number_of_endopod_podomeres /  nine eight seven six,
		190 first_podomere_with_gnathal_edge /  absent present,
		191 armature_on_distal_margin_of_podomeres_other_than_distal_spines /  absent fringe_of_bristles denticles,
		192 presence_of_mediodistal_spines_on_podomeres /  absent present,
		193 reduction_of_mediodistal_spines_on_podomeres /  not_reduced reduced_on_pa5 reduced_on_pa3_to_5,
		194 Spinosity_on_pa4_where_armature_is_otherwise_reduced /  non_spiniferous vestigially_spiniferous fully_spiniferous,
		195 morphology_of_distal_spines_on_podomeres /  socketed_seta_type projections_of_podomeres,
		196 presence_of_laterodistal_spines_on_podomeres /  absent present,
		197 laterodistal_spines_on_podomeres /  present_on_all_podomeres on_non_enditic_or_two_penultimate_podomeres_only,
		198 Armature_of_postantennular_limbs_two_and_three_flattenend_and_laterally_expanded_into_blades /  absent present,
		199 'Orientation of spines on appendages II to V (pa1 to pa4)' /  ventral anterior,
		200 Spines_on_appendages_II_to_V_thickened_and_highly_sclerotised /  absent present,
		201 endites_on_median_edges_of_podomeres_other_than_the_first /  absent present,
		202 gradual_change_of_stance_of_endopods_from_splayed_anteriorly_to_dangling_posteriorly /  absent_all_limbs_dangling rotation_in_proximal_podomeres rotation_in_basipod_insertion absent_all_limbs_splayed,
		203 reduction_of_count_of_podomere_in_first_postantennular_limb /  absent present,
		204 podomere_count_in_endopod_of_first_postantennular_limb_compared_to_max_count_n_in_limbs /  n_minus_1 n_minus_2 n_minus_n n_minus_3_to_4,
		205 exopods /  present absent,
		206 exopod_armature_other_than_lamellae /  none setae_or_spines,
		207 exopod_of_first_postantennular_limb /  simple_flap_like multiarticulate_pediform reduced,
		208 podomere_count_in_endopod_of_second_postantennular_limb_reduced_compared_to_max_count_n_in_limbs /  not_reduced reduced,
		209 trunk_limb_medial_fusion /  separate medially_fused,
		210 morphology_of_sternite_of_sixth_postantennular_segment_anterior_opercular_plate /  fully_expressed lateral_expression_only completely_supressed,
		211 Thickness_of_anterior_opercular_plate /  as_in_other_sternites narrow,
		212 eighth_postantennular_limb_fused_with_genital_segment_7th_postantennular_segment_to_form_genital_operculum /  unfused fused_genital_operculum_consisting_of_three_visible_segments fused_genital_operculum_consisting_of_two_visible_segments,
		213 Median_opercular_plate_and_posterior_opercular_plate_morphology /  with_clear_suture without_suture_but_with_ornament_differentiation without_suture_and_without_ornament_differentiation,
		214 endopods_or_limb_axis_of_seventh_to_thirteenth_postantennular_limbs /  present_on_all_segments present_on_seventh_only absent_on_all_segments,
		215 endopods_or_limb_axis_of_seventh_postantennular_limbs_fused_medially_into_genital_appendage /  separate fused,
		216 Unsegmented_genital_appendages /  absent present,
		217 Type_A_genital_appendage_spoon_shaped /  absent present,
		218 Morphology_of_type_A_genital_appendage_furca /  fused unfused,
		219 Spatulae_associated_with_type_A_genital_appendage /  absent present,
		220 Type_B_genital_appendage_oval /  absent present,
		221 Limb_VIII_modified_into_megoperculum /  absent present,
		222 Postgenital_sternite /  sclerotized unsclerotized,
		223 Postgenital_appendages /  opercular_and_or_lamellar poorly_sclerotized_or_eversible absent,
		224 Pectines /  absent present,
		225 Respiratory_lamellae_on_somite_VIII /  absent present,
		226 Respiratory_lamellae_on_somite_IX /  absent present,
		227 Respiratory_lamellae_on_somites_X_to_XII /  absent present,
		228 Respiratory_lamellae_on_somite_XIII /  absent present,
		229 Opisthosomal_silk_glands_on_somites_X_and_XI /  absent present,
		230 Opisthosomal_appendages_on_somites_X_and_XI_modified_into_spinnerets /  absent present,
		231 Tracheal_system /  absent paired_ventral_stigmata_on_somite_VIII paired_ventral_stigmata_on_somites_IX_and_X one_pair_of_stigmata_opening_near_appendages_V_and_VI paired_stigmata_associated_with_chelicerae four_pairs_of_stigmata_on_dorsal_surface_of_opisthosoma,
		232 gross_morphology_of_exopods_of_postcephalic_appendages /  simple_flap_like bilobate flap_like,
		233 lamellar_blades_on_exopod /  absent present,
		234 structure_of_caudal_appendages /  uniramous_paddle filiform_cerci pediform absent,
		235 Elongate_pretelsonic_structure_potentially_consisting_of_fused_somites_XVI_and_XVII /  Absent Present,
		236 Large_conical_boss_present_dorsally_on_pretelsonic_segment /  absent present,
		237 Laterally_expanded_pretelson /  absent present,
		238 Median_carina_on_pretelson /  absent present,
		239 Ancillary_posterior_spines_on_pretelson_located_dorsalaterally_to_telson_insertion /  absent present,
		240 Paired_opisthosomal_defensive_glands_opening_via_ducts_on_either_side_of_the_anus /  absent present,
		241 form_of_telson /  plate_like styliform_keeled_with_triangular_cross_section flagelliform expanded_with_venom_sack styliform_tubular_with_circular_or_oval_flat_cross_section reduced anal_operculum,
		242 Morphology_of_styliform_keeled_telson /  straight curved laterally_expanded,
		243 Telson_laterally_ornamented_with_scales /  absent present,
		244 Telson_with_ventral_groove /  absent present,
		245 telson_fused_with_terminal_segment_pretelson /  absent present,
		246 telson_with_joints_along_its_length /  absent present,
		247 Elongation_of_telson /  Telson_less_than_half_body_length Telson_half_body_length_or_greater,
		248 cuticular_terrace_lines /  absent present,
		249 Primary_ornamentation /  scales coarse_pustules closely_spaced_pustules_granulation,
		250 Ornament_of_chevron_scales /  absent present,
		251 Ornament_of_linguoid_scales /  absent present,
		252 Longitudinal_carinae_on_metasoma /  absent paired_contiguous_carinae serial_rows_of_cuticular_ridges ; 
	MATRIX
	Fuxianhuia_protensa            00?0--1?00?0--------000-010000------000---0-00000?0--0--00010----0000000000-13-0000-00000010----10000-1-01000--00100--0-----0?0?0-0-?0?00???0??00?0000??0-000?0-0??0000000000----0000??0?-??0000---0----0???0???0??0-00-----00?00000?0000000000?0-0000002000
	Leanchoilia_illecebrosa        11?0000???10---0----000-010?00------000---0-0?0???1--0--00000----0000000000-----000-00000001----1000??1-0100001111211?00????000?0-0-00000??00??00?0000001-000?0-00-0000000000----0100?02?00000110-?0-00000??012?0??0-00-----00?00000?0000?00000?0-00000?2000
	Alalcomenaeus_cambricus        10?0000?0010---0----000-010000------000---0-00010?1--0--00000----0000000000-----000-000000?1----??000-1-0100001111211?00????000?0-0-?0000??00??00?0000001-000?0-00-0000000000----0100?02?00000110-00-00000??01000??0-00-----00?00000?0000300000?0-0000002000
	Yohoia_tenuis                  10?0000????0---0----000-?0---0------000---0-0?????2--0--00010----0000000000-00-0000-00000010----10200-1-01000-1111210?00????000?0-0-?0000??????????000001-000?????????????00?????0????????0????10-00-000?0??01??0??0-00-----0??00000?0000300000?0-00000?2000
	Emeraldella_brocki             ?0?0000?1-??---0----000-00---0------000---0-0001??3--0--00000----0000000000-----000-00000000----10000-1-010000-02110--0-----1?0?0-0-00000??00?00000000001-00000-00-0000000000----0100?01000021010-00-000111?01??0??0-00-----00?00000?001100000004-00011?2000
	Sydneyia_inexpectans           ?0?0000?1-00---0----000-00---0------000---0-00????4--0--00010----0000000000-00-0000-00000010----10000-1-01000--02110--0-----1?0?0-0-?0?????????????000?01-00000-00-0000000000----0200?11??0021010-01100012??01??0??0-00-----0??0?????0001000000?0-00000?2000
	Olenoides_serratus             10?0000?1-0110010000000-210000------0010000-00010?2--0--00000----0000000000-----000-00000000----2-11101-010000-02110--0-----010?0-0-?0000??00?00000000001-00000-00-0000000000----0100?01000021010-011000120-01?00000-00-----00?00000?0011100000?0-0010012000
	Pycnogonum_litorale            1--01-000102------------0----0---------------112-05--0--00-20----0-0--------0---000------0------0-------0---------------------200-0-000010000?00000000--1-30-00-00-0000000000----124-0???????000--11000003121--0-00-------------0000--0---0----05------02000
	Haliestes_dasos                1--01-0????2------------0----0---------------112-?5--0--00-20----0-0--------0---000------0------0-------0-----101-21200-????0-2?0-0-?0001??????????000--1-30-00-00-0000000000----1?4-????????0???-01000003101--0-00-------------0000--0---0----?5------?????
	Palaeoisopus_problematicus     1--01-0?01?2------------0----0---------------112-?6--0--00-10----0-0--------01-0000------0------0-------0-----101-21200-????0-2?0-0-00001??00?00000000--1-30-00-00-0000000000----114-????????0010-010000030-1--?-00-------------0000?00--30000001000100?2000
	Offacolus_kingi                20?0002????2---0----000-0????0-0-???0010000-00?1??1001??00010----0000000000-0???000-0011--00----??0???0-00000010?12?2?0?????021?0-10?0000??????????000001-10100-0???000???100----0?00????????????????????0??0?1?0000-?0-----0-001110?0000300000????0011????0
	Dibasterium_durgae             20?0000????2---0----000-010?00-0----1010000-00?1??2001??00010----0000000000-00-0000-00000010----??0???0-01000010?12?2?0?????021?0-10?0000??????????000001-20100-0???000???110----0?00??1100?21?0---0----000-0?100??0-2------0-001111?0000300000?10?0001????0
	Anderella_parva                ?0?0000????????1?00?0010010?0100-0001?10000-0??????00???00010----0000000100-00-0000-0000002-----??0???0000000-????????????????????????????????????????????????????????????????????????????????????????????????????????????????????????????00000?100?001?2000
	Weinbergina_opitzi             20?0000????????1?00?0010010?0100-0001020000-0??1??2001??00010----0000000000-00-0000-00000000----1300??00001000?011202?0?????021?0-10?0000??????????000001-20??0-00-0000000110----0?00?01100?2????????????00-0110???0-?0-----0-00?????0000300000?1000001?2000
	Camanchia_grovensis            20?0000?????????????001001020100-0001020000-0??1???00???00010----0000000100-00-0000-0000002-----13000-0001000-00?0?0??0???????????????????????????????????????????????????11?????0????????????????????????????????????????????????????????00000?????0???2000
	Venustulus_waukeshaensis       20?0000?01?????1000?0010010?0?00-???1020000-0??1???00???00010----0000000100-00-0000-0000002-----130?0-0001000-00?0?0??0??????3??0-?????????????????00010??????0-0?????????11?????0???????????????????????0????2????0-?????????????????????00000?100?001?2000
	Willwerathia_laticeps          ?0?0000?01?????1000?000-1????100-000??10000-0??1???0010000010----0000000000-00-0000-00000000----13200-12001001???????????????????????????????????????????????????????????????????0????????????????????????????????????????????????????????00000?100?00002000
	Legrandella_lombardi           ?1?0000?01?1100100000010110?0100-0001?20000-00????20010000010----0000000000-00-0000-00000010----13200-00000000???????????????????????????????????????????????????????????????????????????????????????????????????????????????????????????300000?100?00??2000
	Bembicosoma_pomphicus          ?0?0000?????????????000-1????101-0001?20000-0??????0010020?10----0000000000-00-0000-00000010----??20??10010000????????????????????????????????????????????????????????????????????????????????????????????????????????????????????????????00000?100?000?1000
	Bunodes_lunula                 ?0?0000??1??????????010-0????101-0001?10010-0??????0010020?10----0000000010-00-0000-0001002-----1320??1001000-????????????????????????????????????????????????????????????????????????????????????????????????????????????????????????????00000?100?001?1000
	Limuloides_limuloides          ?0?0000?01????010000010-1????101-0001?1001100?????2001??20010----0000000010-00-0000-00010010----1320??10001000????????????????????????????????????????????????????????????????????????????????????????????????????????????????????????????00000?100?001?2000
	Pasternakevia_podolica         ?0?0000?????????????000-1????101-0001?10010-0??????0010020010----0000000010-05-0000-00000?01----1320??10010000????????????????????????????????????????????????????????????????????????????????????????????????????????????????????????????00000?100?000?2000
	Cyamocephalus_loganensis       ?1?0000?0??110?1000?000-?????101-0001?10000-1??????001??00010----0000000000-00-0000-00100001----1320??10010001????????????????????????????????????????????????????????????????????????????????????????????????????????????????????????????00000?100?000?2000
	Pseudoniscus_roosevelti        ?1?0000????????1000?000-1????101-0001?10000-1??????001??00010----0000000000-00-0000-00100001----??20??11010001????????????????????????????????????????????????????????????????????????????????????????????????????????????????????????????00000?100?000?2000
	Winneshiek_youngae             ?0?0000?01?110010000000-?????100-0001?????0-0??????0010010010----0020000010-01-0000-00000010----1320??10010001????????????????????????????????????????????????????????????????????????????????????????????????????????????????????????????00000?????0???2000
	Euproops_anthrax               20?0002?01?140011100000-110?011000001110001100?1??2001??00011100000000000-11-41---0-----110000001-2?110100000-?0?0?0????????031?0-10?0000??????????000101-??1?0-0????????????????0?????????????0---0----0?????2??????????????????????????3-1000?100?00102000
	Euproops_bifidus               ?0?0002????????111??000?1????1100001111000110??????00???00011100000000000?11?41???0?????11000?001?2?110101000?????????????????????????????????????????????????????????????????????????????????????????????????????????????????????????????00000??????????000
	Euproops_mariae                ?0?0002????140011100000-11???11000101?1000110??????00???00011100000000000-11-41---0-----11???0?0??2?110100000???????????????????????????????????????????????????????????????????????????????????????????????????????????????????????????????????????????????
	Euproops_danae                 20?0002?01?110011100000-110?011000001110001100?1??2001??00011100000000000-10-41---0-----11000000??2?110100000-?0?0??????????031?0-10?0000??????????000101-????0-00-0000000???????0?????????????0---0----0?????2??????????????????????????3-1000?100?00102000
	Euproops_rotundatus            ?0?0002?01?140011100000-11???11000101?1000110??????00???00011100000000000-11-41---0-----11000000??2?110100000-????????????????????????????????????????????????????????????????????????????????????????????????????????????????????????????-1000?100?00102000
	Euproops_sp                    20?0002?01?140011100000-110?011000001110001100?1??2001??00011100000000000-10-41---0-----110000001-2?110100000-?0?0?0????????031?0-10?0000??????????000101-????0-0?????????110----0?????????????0---0----0?????2??????????????????????????3-1000?100000102000
	Bellinurus_lunatus             ?0?0002????110011100000-11???11000001?1000100??????00???00011100000000002-0--41---0-----11000000??2?110100000-????????????????????????????????????????????????????????????????????????????????????????????????????????????????????????????-1000?100?00102000
	Bellinurus_arcuatus            ?0?0002????110011100000-11???11000001?1000100??????00???00011100000000000-0--41---0-----11000000??2?110100000-????????????????????????????????????????????????????????????????????????????????????????????????????????????????????????????-0000?100?00102000
	Euproops_cambrensis_           ?0?0002????????111??000?11???11000001?1000000??????00???00011100000000002?0??41???0?????11000000??2???0100000??????????????????????????????????????????????????????????????????????????????????????????????????????????????????????????????0000?????????????
	Euproops_longispina_           ?0?0002????????1??0?000?11???11000001?1100000??????00???00011100000000002?0??41???0?????11000000??2?110000000??????????????????????????????????????????????????????????????????????????????????????????????????????????????????????????????0000?????????????
	Bellinurus_reginae             ?0?0002????110011100000-1????11000001?10100-0??????00???00011100000000000-0--41---0-----11000000??2?110000000-????????????????????????????????????????????????????????????????????????????????????????????????????????????????????????????-0000?10??00102000
	Bellinurus_truemani            ?0?0002????110011100000-11???11000001?10100-0??????00???00011100000000000-0--41---0-----11000000??2?110000000-????????????????????????????????????????????????????????????????????????????????????????????????????????????????????????????-0000?100??0102000
	Bellinurus_bellulus            ?0?0002????110010100000-1????11000001?10000-0??????00???0?0?1100000000002-0--41---0-----11000000??2?110100000-????????????????????????????????????????????????????????????????????????????????????????????????????????????????????????????-0000?100?00102000
	Bellinurus_baldwini_           ?0?0002????110010100000?1????11000001?10100?0??????00???000?1100000000000?0??41???0?????11000000??2?110000000??????????????????????????????????????????????????????????????????????????????????????????????????????????????????????????????0000?100?00102000
	Bellinurus_trilobitoides       ?0?0002????????1010?000-1????11000001?10000-0??1???00???000?1100000000002-0--41---0-----11000000??2?110100000-????????????????????????????????????????????????????????????????????????????????????????????????????????????????????????????-0000?100?00102000
	Bellinurus_grandaevus_         ?0?0002????110010100000?1????11000001?10000?0???????0???000?1100000000000-0--41???0?????11000000??2?110100000??????????????????????????????????????????????????????????????????????????????????????????????????????????????????????????????0000?100?00102000
	Bellinurus_lacoei_             ?0?0002????????111??000?1????11000001?10000?0???????0???000?1100000000000-0--41???0?????11000000??2?110100000??????????????????????????????????????????????????????????????????????????????????????????????????????????????????????????????0000?100?00102000
	Anacontium_brevis              ?0?0002????110011100000-1????11000001?20000-0???????????????????????????????????????????????????????????????????????????????????????????????????????????????????????????????????????????????????????????????????????????????????????????????????????????????
	Anacontium_carpenteri          ?0?0002????110011100000-1????11000001?20000-0???????????????????????????????????????????????????????????????????????????????????????????????????????????????????????????????????????????????????????????????????????????????????????????????????????????????
	Liomesaspis_leonardensis       ????????????????????????????????????????????????????0???000?111000-11000--11-41---0-----112--0--1?--110?00000-????????????????????????????????????????????????????????????????????????????????????????????????????????????????????????????-1000?????????2000
	Liomesaspis_laevis             ?0?0002?01?140011100000-11???11001001?0---110??????00???000?111000-11???--11-41---0-----112--0--??-?110100000-????????????????????????????????????????????????????????????????????????????????????????????????????????????????????????????-1000?100?00102000
	Alanops_magnificus             20?0000?01?14000----000-110201100100110---0-00???1?001??0001111000-11???--11-40---0-----112--0--1???100101000-?010????0?????031?0-1000000?0???0????000101-10??0?0???000000110----0?00??1100???00---0----00??0?2?0000-2------0-00?????0?0?3-1000?100000102000
	Pringlia_birtwelli             ?0?0000????14000----000-11???11001001?0---0-0??????00?????01111000-11???--11-40---0-----112--0--????100101000-????????????????????????????????????????????????????????????????????????????????????????????????????????????????????????????-1000????????02000
	Kasibelinurus_amoricum         ?0?0000????110?1000?000-1????11100001?10000-0??????001??0001110000000000010-0510000-----0010????1320??01000000????????????????????????????????????????????????????????????????????????????????????????????????????????????????????????????10000?100?00??2000
	Houia_yueya                    ?0?0000????1100??0??000-11020100-0001?10000-0??????0?10?10?10----0001-------0?-0000-00000010----??--0-1201000-????????????????????????????????????????????????????????????101110??????????????????????????????????????????????????????????00000?100?001?2000
	Kasibelinurus_randalli         ?0?0000????????1010?000-1????11100001?10000-0??????00???00??110000000000000-0?1?--0-----01??0000??20??0100000?????????????????????????????????????????????????????????????????????????????????????????????????????????????????????????????00000?????????2000
	Lunataspis_aurora              ?0?0000?01?110010?00000-1????11000001110000-0??1???001??00?11100000000000-0-00-0--0-----012-----1-21??0100100-???????????????????????????????????????????????????????????????????0????????????????????????????????????????????????????????00000?100?001?2000
	Limulus_polyphemus             20000020011110010110000-1102011010001110000-00011120011-300110100--101110-0--40---10----112-00001-21100110000-0010202000000003110-10000000000000000000101-20110-00-0000000110----020001110013100---0----001001210000-00-----0-001111000003-00000100000102000
	Limulus_darwini                ?0?0002?01?110010110000-11???11010001?10000-0??????00???300110100--101000-0--40---??----112-00001-21??0110000-??????????????????????????????????????????????????????????????????????????????????????????????????????????????????????????????????????????????
	Limulus_decheni                ?000002?01?110010111000-11???11000001?1000100??????00???310110100--100000-0--40---??----112-11001-21??0110000-????????????????????????????????????????????????????????????????????????????????????????????????????????????????????????????-0000?100?0??02000
	Sloveniolimulus_rudkini_       ?000002????????1????000?11???11000001?1100000??????00???300110100???0?00??0??40?????----112?11001?2?1?0110000??????????????????????????????????????????????????????????????????????????????????????????????????????????????????????????????0000?100?0010?000
	Limulus_coffini                ???????????????????????????????????????????????????00???300110100--101110-0--40---??----112-0000??2???0?10000-????????????????????????????????????????????????????????????????????????????????????????????????????????????????????????????-0000????????02000
	Casterolimulus_kletti          ?0?0002????150010110000-?????11000001?11000-0???????????????????????????????????????----????????????????????????????????????????????????????????????????????????????????????????????????????????????????????????????????????????????????????????????????????
	Crenatolimulus_paluxyensis     ?0?0002?01?110010110000-?????11010001?10000-0??????00???300110100--101000-0--40---??----112-?000??2???0110000-????????????????????????????????????????????????????????????????????????????????????????????????????????????????????????????-0000????????02000
	Carcinoscorpius_rotundicauda   20000020011110010110000-1102111000001110000-00011120011-300110100--101000-0--40---10----112-11001-21100110000-0010202000000003110-10000001000000000000101-20110-00-0000000110----020001110013100---0----001001210000-00-----0-001111000003-00000100100102000
	Tachypleus_gadeai              ?0?0002?01?110010111000-11???11000001?1000100??????00???300110100--101000-0--40---??----112-11001-21101110000-????????????????????????????????????????????????????????????????????????????????????????????????????????????????????????????-0000?100?0???????
	Tachypleus_gigas               20000020011110010111000-1102111000001110001000011120011-310110100--101000-0--40---11----112-11001-21100110000-0010202000000003110-10000001000000000000101-20110-00-0000000110----020001110013100---0----001001210000-00-----0-001111000003-00000100100102000
	Tachypleus_syriacus            ?010002?01?110010111000-1102?11000001?1000100??????00???310110100--100000-0--40---1?----112-11001-21100110010-?????????????????????????????????????????????????????????????????????????????????????????????????????????????????????1??????-0001?100?0010(1 2)???
	Tachypleus_tridentatus         20100020011110010111000-1102111000001110001?00011120011-310110100--100000-0--40---11----112-11001-21100110000-0010202000000003110-10000001000000000000101-20110-00-0000000110----020001110013100---0----001001210000-00-----0-001111000003-00010100100102000
	Yunnanolimulus_luopingensis    20?0002????????1011?000-1102?11000001110000-00?????0011-300110100--000000-0--41---??----112-00001-2110011001?-?0?0??????????031?0-1??0?00??????????0001?1-20????0???00????110----????????????????????????0??0?2???00-?0-----0-00?????0?003-0000?100?00102000
	Xaniopyramis_linseyi           20?0002????1100101001010?????11000001?10?00-???????00???300?110?0?00?000??????????1?----??????????????0100010??????????????????????????????????????????????????????????????????????????????????????????????????????????????????????????????????????????02000
	Bellinuroopsis_rossicus        ?0?0002????110010100000-?????11000001?10000-0??????00???00011100000000000-0--41---0?----112-0000??21??0100010-????????????????????????????????????????????????????????????????????????????????????????????????????????????????????????????-0000?100?00102000
	Rolfeia_fouldenensis           ?0?0002?01?110010101000-1102011000001110000-0??????00???00011100000000000-0--41---1?----112-0000??2110010?010-????????????????????????????????????????????????????????????????????????????????????????????????????????????????????????????-0000?100?00102000
	Tarracolimulus_rieki           ?0?0002????????1011?001011???11000001?10000-0??????00???300110100--001000-0--40---1?----112-0000??2?100110000-????????????????????????????????????????????????????????????????????????????????????????????????????????????????????????????-0000?100?00102000
	Victalimulus_mcqueeni          20?0002?01?110010110000-1102011000011110000-00?????00???300110100--101000-0--40---1?----112-0000??2?100110000-?0?0??????????031?0-10?0000???0??????0001?1-20????0???????????????????????????????????????????0?2???????????????00?????0?003-0000????????02000
	Mesolimulus_crespelli          ?0?0002????????1011?000-?????11000001?10000-0??????00???300110100--001000-0--40---??----112-0000??2?110110000-???????????????????????????????????????????????????????????????????????????????????????????????????????????????????????????????????0????10????
	Mesolimulus_walchi             20?0002?011110010110000-1102011000001110000-00?1??20011-300110100--001000-0--40---1?----112-00001-21110110000-?0?0??????????031?0-10?0000???0?00000000101-20110-00-0000000?1?????0200?1?????3????????????0100?21?000-?0-----0-00?????00003-0000?100000102000
	Panduralimulus_babcocki        ?0?0002?01?110010100000-1102011000001?10000-0??1???00???300111100--11000--0--41---1?----112-0010??--100110000-????????????????????????????????????????????????????????????????????????????????????????????????????????????????????????????-0000?100?00102000
	Austrolimulus_fletcheri        ?0?0002????????1011?000-1102011000001?11100-0??????00???300?1?100--11000----????--??----112-0010??--100110000-????????????????????????????????????????????????????????????????????????????????????????????????????????????????????????????-0000?100?00102000
	Vaderlimulus_tricki            ?0?0002????110010010000?110?011000001?11100?0??????00???300111100??11100??0??4????1?????112?1010??????0111000??????????????????????????????????????????????????????????????????????????????????????????????????????????????????????????????0000?100?0010?000
	Psammolimulus_gottingensis     20?0002?01?150010110000-1102011000001111100-00?????00???300111100--11000-----41---1?----112-00101---100110000-?0?0??????????031?0-?????00??????????0001??-20??0-0???000000????????????????????????????????????????????????????????????????-0000?100?00102000
	Limulitella_bronnii            20?0002????110010100000-11???11000001110000-0??????00???300110100--00???0?0--41---??----112-0000??2?100110000-????????????????????????????????????????????????????????????????????????????????????????????????????????????????????????????-0000?100?0????0??
	Limulitella_vicensis           ?0?0002????110010110000-11???11000011?10000-0??????00???300?10100--101000?0-????--??----11??????1-2?100111000???????????????????????????????????????????????????????????????????????????????????????????????????????????????????????????????????????????????
	Limulitella_henkeli            ?0?0002????110010100000-11???11000001?10000-0??????00???300111100--00???0?0--41---??----112-0000??2?100110000-????????????????????????????????????????????????????????????????????????????????????????????????????????????????????????????????????????????0?
	Limulitella_tejraensis_        ?0?0002????110010100000?11???11000001?10000?0??????00???300?11100??10100??0??41?????????112?0000??2?100111000??????????????????????????????????????????????????????????????????????????????????????????????????????????????????????????????0000?100?0010?000
	Albalimulus_bottoni            ?0?0002????????1?0??000-10?20000?0001?10000-0??????00???300110100--01100--0--40---0?----112-?000??--??0101000-?????????????????????????????????????????????????????????????????????????????????????????????????????????????????????????????0000?100?00?01000
	Paleolimulus_fuchsbergensis    20?0002?01?150010100000-1102011000001110000?0??????00???300111100--11000-----41---1?----112-0011??--100110000-?????????????????????????????????????????????????????????????????????????????????????????????????????????????????????????????????????????????0
	Paleolimulus_jakovlevi         ?0?0002????????10???000?1102011000001110000?0??????00???300111100??11100??0??41?????????112?0000????100110000??????????????????????????????????????????????????????????????????????????????????????????????????????????????????????????????0000????????????0
	Dubbolimulus_peetae            20?0002?01?150010110000-1102011000001111000-0??????00???300?11100--11???----????--??----112-0010??--100110000-???????????????3??0-?????00??????????0001??-??????0?????????????????????????????????????????????????????????????????????????-0000????????02000
	Paleolimulus_longispinus       20?0002?01?????10100000-11???11000001110000-0??????00???300111100--?1???-----41---1?----112-0011??--100110000-???????????????31?0-1????00??????????0001??-??????0?????????????????????????????????????????????????????????????????????????-?0???100000102000
	Valloisella_lievinensis        ?0?0002?01?110010100000-11???11000001?10100-0??????00???3001111000-000000-0--41---1?----112-00001-21100100000-????????????????????????????????????????????????????????????????????????????????????????????????????????????????????????????-0000?100?0??02000
	Paleolimulus_signatus          20?0002???111001010010111102011000001110000-00?1?120011-30011100000000000-0--41---1?----112-00001-21100100010-?0?0?0??0?????031?0-10?0000???0?00000000101-20110-00-0000000110----0?00?1?????3????????????0100?21?000-?0-----0-001111?00003-00000100000102000
	Stoermeropterus_conicus        2000000????11000----000-11000100-000000---0-00010?7001??10010----0001-------01-0011000000010----13200-12010001?010202000????03000-0-?00000?00?00000100101000211000-000000011100000200?01101?10012010-00000110?21101101100?110-00?????0000300000?100000010000
	Moselopterus_ancylotelson      2000000?01?11000----000-11020100-000000---0-00?11?7001??10010----0001-------01-0010-0000002-----13--0-1201000-?0102?2000????03000-0-000000?00?00000100101000211000-000000011100000200?01101?10011000-00000110?21101101100?110-00?????0000300000?110000002000
	Onychopterella_kokomoensis     20?0000?01?11000----000-11020100-000000---0-00?11?7001??10010----0001-------01-0000-00000010----??200-12010001?0102?2000????030?0-0-?0000???0?000000001010002?1010-000010011100000?00?01?01?10011000-00000110?2110110110010?0-00?????00003000000100000000000
	Eurypterus_tetragonophthalmus  2000000?01?11010----000-11010100-0000030000-00011070010110010----0001-------01-0000-0000002-----11--0-1201000-00102020000?00030?0-0-00000?0000000000011010012111110101011011100000200?01101110211000-000001101211111011001000-00????000003000000100000010000
	Erieopterus_macrophthalmus     20?0000?01?11010----000-11020100-0000030000-00?11?7001??10010----0001-------01-0000-0000002-----1?--0-1201000-?0102?2000????030?0-0-?0000?????000000011010002111110100011011101000?00?01101?10011010-00000110?2111110110010?0-00?????0000300000?1000000?0000
	Strobilopterus_proteus         20?0000?01?13000----000-11020100-0000030000-00?11?7001??10010----0000000000-11-0000-00000010----13200-12010001??10??????????030?0-0-00000?????0000000010110121111111130110111?0000200?01?01?10211110-00000??012?1??1011000110-00?????0000300000????????02000
	Dolichopterus_macrocheirus     2000000?01?12000----000-11010100-000000---0-00?11?7001??10010----0001-------01-0000-00000010----13200-120100010010202000????03000-0-?00000?00?000000001010012110110102010011111000200?01101?10011000-00000110?211111011001100-00?????0000300000?100000000000
	Carcinosoma_newlini            20?0000?01?12010----000-110??100-000000---0-00?1??7001??10010----0001-------11-0000-0000002-----??--0-1201000-0010202000????030?100-00000???0?000000001010012111111101011011100000200?01101?10011200-01100110?2112-22110000?0-00?????0000300000?100000000000
	Megalograptus_ohioensis        2000000?01?14010----000-11000100-0000030000-00?10?7001??10010----0001-------12-0000-0000002-----11--0-1201001-0010202000????0300100-?00000?00?000000011010012111110100011011103000200?01101?10011000-01100110?2112-2111000000-00?????0000000100?100000000000
	Mixopterus_kiaeri              20?0000?01?14010----000-110??100-000000---0-00?1??7001??10010----0001-------11-0000-0000002-----??--0-1201001-0010202000????030?100-?0000???0?000000001010012111111100011011100000200?01101?10011200-01100110?2112-22110000?0-00?????0000300000?110000000000
	Orcanopterus_manitoulinensis   ?0?0000?01?12010----000-11???100-000000---0-00?1???001??10010----0001-------01-0000-0000002-----??--0-1201000-???0??????????030?0-0-?0?00??????????0001010012?111???0001001111100?????????????011200-00000??0?2?12-21110???00-00???????00300000?100000010100
	Adelophthalmus_sievertsi       ?100000?01?11010----000-11000100-000000---0-00?10??001??10010----0000000000-01-0000-0000002-----12200-12000001???0??????????0?000-0-?0???0????000000001010012111111101111111100000200?01??1?1000---0-----0??0???12-2211000100-00?????0000300000?1000001?0110
	Nanahughmilleria_norvegica     2000000?01?11010----000-11000100-000000---0-00?10?7001??10010----0001-------01-0000-00000010----11200-120100010010202000????03000-0-?00000?00?000000001010012111111101111111110000200?01101?10011200-00000110?2112-2211000110-00?????00003000???100000010110
	Hughmilleria_socialis          2000000?11?12110----000-11000100-000000---0-00?10?7001??10010----0001-------01-0000-0000002-----??--0-1201000-0011202000????03000-0-?00000?00?000000001010012111111100011111101000200?01101?10011200-0000011012112-2211000010-00?????0000300000?100000000110
	Slimonia_acuminata             2000000?01?12110----000-11???100-000000---0-00?1??7001??10010----0001-------01-0000-0000002-----??--0-1201000-0011202000????03000-0-000000?00?000000001010012111111100011111110000200?01101110211200-0000011012112-2211000000-00?????0000300000?121000000110
	Erettopterus_bilobus           2000000?01?12110----000-01000100-000000---0-00?10?7001??10010----0001------?01-0000-00000010----11200-120100010111202000????03000-0-?00000????000000001010012111111121011111110000210?0100111000---0-----0110?2112-221111?010-00?????0000300110?121000000110
	Pterygotus_anglicus            2000000?01?12110----000-01000100-000000---0-00?10?7001??10010----0001-------01-0000-00000010----11200-120100010111202000????03000-0-?0?000????000000001010012111111121011111100000????01??1?1000---0-----0110?2112-2211110000-00?????0?00300110?121000000110
	Brachyopterus_stubblefieldi    20?0000?01?11000----000-?????100-000000---0-0??1??700???10010----0001-------01-0000-00000010----??20??12010001???????????????30?0-0-?0?00???0?000001001010002?0-00-0000000111????0????????1?10011010-00000??0?2?10010110???00-00?????0?0?300000?1000000?-000
	Rhenopterus_diensti            2000000?01?11000?---000-1111?100-000000---0-00011?7001??10010----0001-------12-0000-00000010----13200-12010001?010202000????03000-0-000000?00?00000100101000200-00-000000011100000200?01101?10012010-00000110?2110010110?0000-00?????0000300000?110000000000
	Parastylonurus_ornatus         2000000????10000----000-11110?00????000---0-00011?7001??10010----0001-------01-0100-00000010----13200-12010001?010202000????03000-0-000000?00?00000000101200200-00-000000011111000?00?01101?10211000-000001?0?2?1001011000100-00?????0000300000?1000000?0000
	Laurieipterus_elegans          20?0000?01?10000----000-11100100-000000---0-00?10??001??100?0----0001-------??-???0-0???????----????0-1201000????????????????30?0-0-?0000???0?00000000101200200-00-000000011111000?00?01101?10011010-0000???0?2????????????????????????????????????????0000?
	Kokomopterus_longicaudatus     20?0000????11000----000-11???100-000000---0-00?1??7001??10010----0001-------01-0100-00000010----13200-12010011?0?0??????????030?0-0-?0000???0?00000010101000200-00-000000011111000?00?01101?10011100-00000110?2110010110???00-00?????0000300000?100000002000
	Hardieopterus_macrophthalmus   ?0?0000?01?11000----000-11110100-000000---0-00?11??001??10010----0001-------01-0100-00000000----13200-12010011?????????????????????????????????0000010101000200-00-000000011111000?00?01101?10011100-???00??0???1?????????????0??????000?300000?100000002000
	Drepanopterus_pentlandicus     2000000?01?11000----000-11110100-0000030000-00?11?7001??10010----0021-------01-0000-00000010----13200-120100010010202000????030?0-0-?0000???0?00000010101000200-00-000000011111100?00?01101?100120(0 1)0-10000110?211001011?0?110-00?????0000300000?100000002000
	Hibbertopterus_scouleri        20?0000?01?13000----000-11110100-0001030000-00?11?7001??10010----0001-------01-0100-00000010----1?200-120100010010202000????030?0-0-00000??00?00000010111000200-00-000000011111100?00?01101?10011000-10000110?211001011????10-00?????0000300000?100000000010
	Megarachne_servinei            ?0?0001?01?13000----000-11???100-000000---0-0??1???0????100?0----?00??????????-?????0???????----????????????????????????????????0-?????????????????01011?0??????0?????????????????????01??????0120(0 1)0-1000???????????????????????????????????????????????0???
	Chasmataspis_laurencii         ?0?0000?01?1100?????000-?????100-0000?10000-0??????0?100?011210000021-------06-0000--0000010----13-0??1?010011????????????????????????????????0000000???1?10110-00-0000000???????0????01??1?2000-?-0-???0???0????????????????????????????300000?1000000?1000
	Loganamaraspis_dunlopi         20?0?????????????????????10?0???????0010000-00????70?10010?1210000101-------06-0000--000002-----13--101201000-?0?0??????????????0-????000???0?0000000010?0????0-0?????????11102000?00?0??01???00---0----00??0?2?0000-110000?0-00?????000?300000?1000000?-000
	Achanarraspis_reedi            ?0?0000?01?1000?????000-?????100-0000010000-0??????0?10000?1210010101-------06-0000--000000?----??20??1201000???????????????????????????????????????????????????1????????????????????????????????????????????????????????????????????????300000?0-0?000?2000
	Heteroaspis_stoermeri          ?0?0000?01?100010000000-11020100-0000010000-0??2-??0?1001011210111101-------06-1000--000002-----13--??1201000-????????????????????????????????????????????????????????????????????????????????????????????????????????????????????????????00000?????????2000
	Diploaspis_casteri             ?0?0000?01?100??????000-?????100-0000010000-0??????0?1001011210011101-------06-1000--000002-----13--??1201001-????????????????0?0-0-?0????????00000000101002??101??0000000???????0??????????2000-?1100000????????????????????????????????300000?0-00000?2002
	Diploaspis_muelleri            ?0?0000?01?1000?????000-?????100-0000010000-0??????0?1001011210011101-------06-1000--000002-----13--??1201000-???????????????????????????????????????????????????????????????????????????????????????????????????????????????????????????300000?0-10000?1002
	Dvulikiaspis_menneri           20?0000?01?1001?????000-????????????000---0-0??????0?10010?1210010101-------06-0000--000002-----13--??1?01000-????????????????0?0-0-?0?00???0?00000000??1002??101??0000000??????????????????2?00---0----0????????????????????????????????300000?10??0??????0
	Octoberaspis_ushakovi          2000000?01?100?10000000-?10??100-0000010000-0?????70?1001011210111101-------06-1000--000002-----13--101201000-????????????????0?0-0-?0?00?????00000000?010022?111??000000011102000????????????00---0----00??0???1000-11000010-00?????000?300000?100000001000
	Centruroides_vittatus          2000011001012020----000-10---0------000---0-0012-070010110010----0001-------11-0000-0000002-----13--0-1-01000-0011202000000003001011000000000000001000102300200-00-000001011100000210001111020010-00-000001000201000-2------0-0110110000030000003-0000002001
	Androctonus_australis          2000011001012020----000-10---0------000---0-0012-070010110010----0001--?----11-0000-0000002-----13--0-1-01000-0011202000000003001011000000000000001000102300200-00-000001011101000210001111020010-00-000001000201000-2------0-0110110000030000003-0000002001
	Proscorpius_osborni            20?0000?01?12000----000-?0---0------000---0-001?-?700???10010----0001-------11-0000-0000002-----13--0-1-01000-0011202000????030?1011?0?00??00?0000?000102300200-00-000001011101000210?00?-1020010-00-00000100?201000-2------0-00?????0000300000?3-0000002001
	Palaeophonus_nuncius           20?0011?01?12000----000-?0---0------000---0-00????700???10010----0001-------11-0000-0000002-----13--0-1-01000-?01120200?????030?1011?0000???0?0000?000101300??0-00-000001011?????0??????????2?010-00-00000100?201000-2------?-?????????00300000?3-0000002001
	Caddo_agilis                   200001010102---0----000-10---0------000---0-0012-0100???10000----0001-----------000-0000002-----0---0-1-01000-0011202000100003000-0-000000000000011000102300200-00-00000101110100020000111102000---0----00100020100??2------0-000000001??30000006-0-00002000
	Chileogovea_oedipus            20000?01??0????0----000-10---0------000---0-0012-0100???10000----0001-----------000-0000002-----0---0-1-01000-0011202000100003000-0-000000000000000000102300200-00-00000101110100021000111102000---0----00100020100??2------0-000000001??30000006-0-00002000
	Cyphophthalmus_duricorius      20000?01??0????0----000-10---0------000---0-0012-0100???10000----0001--?--------000-0000002-----0---0-1-01000-0011202000100003000-0-000000000000000000102300200-00-00000101110100021000111102000---0----00100020100??2------0-000000001??30000006-0-00002000
	Gonyleptes_horridus            200000010102---0----000-10---0------000---0-0012-0100???10000----0001--?--------000-0000002-----0---0-1-01000-001120200010000300112-000000000000011000102300200-00-00000101110100020000111102000---0----00100020100??2------0-000000001??30000006-0-00001000
	Leiobunum_rotundum             200001010102---0----000-10---0------000---0-0012-0100???10000----0001--?--------000-0000002-----0---0-1-01000-0011202000100003000-0-000000000000011000102300200-00-00000101110100020000111102000---0----00100020100??2------0-000000001??30000006-0-00002000
	Sclerobunus_robustus           200000010102---0----000-10---0------000---0-0012-0100???10000----0001--?--------000-0000002-----0---0-1-01000-001120200010000300112-000000000000011000102300200-00-00000101110100020000111102000---0----00100020100??2------0-000000001??30000006-0-00002000
	Allothrombium_simoni           (1 2)00001001-010020----000-10---0------000---0-0002-0?00?????000----?001--?--------000-00000?2-----0---0-1-01000-0010202200000003000-0-001000000000000000102300200-00-00000102------02010000-102000---0----0?1300201????2------0-100000004??30000005------02000
	Amblyomma_americanum           (0 2)00000001-010020----000-10---0------000---0-0002-0600?????000----?001--?--------000-00----2-----0---0-1-01000-0010202200000003000-0-001000000000000000102300200-00-00000102------02010000-102000---0----0?1300201????2------0-100000003??30000005------02000
	Neocarus_texanus               200000001-011020----000-10---0------000---0-0002-0200???10000----0001--?--------000-0000002-----0---0-1-01000-0010202200000003000-0-001000001000010000102300200-00-00000102------02010000-102000---0----0?130020100??2------0-100000005??30000005------02000
	Cryptocellus_goodnighti        200100001-010030----000-10---0------000---0-0012-0721???10000----0001--?----00-0000-01101-2-----0---0-1-01001-0010232000000003000-10001000100000010000102300200-00-0000010111010002211000-102000---0----001100201000-2------00?000000030030000005------02000
	Poliochera_punctulata          2001000?1-010020----000-?0---0------000---0-0012-?7?1???10000----0001--?----00-0000-01101-2-----0---0-1-01001-0010232???????03?00-????1?00?00??????00010?3??20???0-???????11101000221?000-10?000---0----0?????2??000-2------00?0?????0???300000?5------02000
	Ricinoides_atewa               200100101-010030----000-10---0------000---0-0012-0721???10000----0001--?----00-0000-01101-2-----0---0-1-01001-0010232000000003000-10001000100000010000102300200-00-0000010111010002211000-102000---0----001100201000-2------00?000000030030000005------02000
	Anthracomartus_hindi           22?0001001012020----000-?0---0------000---0-0012-0701???10000----0001--?----05-0000-1000002-----??--0-1-01001-00102???0?????030?0-??00000??00000?0?000102300200-00-000001011102000201?01101020?0---0----00100?201000-2------11?0????00000300000?5------02000
	Eophrynus_prestvicii           22?0001001012020----000-?0---0------000---0-0012-0701???10000----0001--?----05-0000-10000010----??200-1-001?1100102???0?????030?0-??00000??00000?0?000102300200-00-000001011102000201?000-1020?0---0----00100?201000-2------11?0????00000300000?5------01000
	Gilboarachne_griersoni         22?0000001012020----000-10---0------000---0-0012-0701???10000----0001--?----05-0000-1000002-----13--0-1-01001-0010232100????030?0-??00000??00000?0?000102300200-00-000001011100000201?000-102010---0----00??00201000-2------11?0110000000300000?5------02000
	Palaeocharinus_sp.             22?0000001012020----000-10---0------000---0-0012-0701???10000----0021--?----05-0000-1000002-----13--0-1-01001-00102321000000030?0-1000000?100000000000102300200-00-000001011100000201?000-102000---0----001000201000-2------1110110000000300000?5------02000
	Mesotarbus_peteri              20?0001?01014020----000-10---0------000---0-0012-0200???10000----0001--?----04--000-0000112-?-??0---0-1-01000-?010????0?????03??0-????000???0?0??0?10010?3??200-00-00?????11101010201?000-10?000---0----00??0?2?1000-2------0??0????00200300000?5------02000
	Plesiosiro_madeleyi            21?0001?01012021-00-000-10---0------000---0-0012-0700???10000----0021--?----05-0000-0000002-----0---0-1-01000-?010232?0?????03??0-????000???0?0??1?10010?3??200-00-000001?11101010201?000-10?000---0----00??0?2?1000-2------1??0????00?00300000?5------02000
	Eukoenenia_mirabilis           (1 2)00001001-02---0----000-10---0------000---0-0012-0200???10000----0001--?----00-0000-0000002-----0---0-1-01000-0011202000000003000-0-000000100000010000102300200-00-0000010111010002011000-102000---0----001300201000-2------1-1000000000030000002---01102000
	Prokoenenia_wheeleri           (1 2)00001001-02---0----000-10---0------000---0-0012-0200???10000----0001--?----00-0000-0000002-----0---0-1-01000-0011202000000003000-0-000000100000010000102300200-00-0000010111010002011000-102000---0----001300201000-2------1-1000000000030000002---01102000
	Mastigoproctus_giganteus       21000000010120210000000-10---0------000---0-0012-0700???10000----0001--?----00-0000-0000002-----0---0-1-01000-001023210000000300102-001100111000010000102300200-00-0000010111040102211001-102000---0----001300211000-2------112011000000030000012---01102000
	Thelyphonus_caudatus           2100000001012020----000-10---0------000---0-0012-0700???10000----0001--?----00-0000-0000002-----0---0-1-01000-001023210000000300102-001100111000010000102300200-00-0000010111040102211001-102000---0----001300211000-2------112011000000030000012---01102000
	Hubbardia_pentapeltis          (1 2)10001001-012020----000-10---0------000---0-0012-0700???10000----0001--?----00-0000-0000002-----0---0-1-01000-001023210000000300112-001100111000010000102300200-00-0000010111010102211000-102000---0----001300211000-2------112010000000030000012---01002000
	Schizomus_crassicaudatus       (1 2)10001001-012020----000-10---0------000---0-0012-0700???10000----0001--?----00-0000-0000002-----0---0-1-01000-001023210000000300112-001100111000010000102300200-00-0000010111010102211000-102000---0----001300211000-2------112010000000030000012---01002000
	Permarachne_novokshonovi       2?????????0??????????????0---???????00???????012-0????????000----???????????----??0-000000??----????0-1???????00112331000?01030?0-0-?00?????0?0??0?000102300200-00-00000101110?000201?000-102000---0----0?????20?00??2------???0?????00??3000???2---011?????
	Attercopus_filmbriunguis       ??????????????????????????????????????????????????????????0???????????????????-?????????????----??????????????001?2331000001030?0-0-00??????0000000000102?????????????????1110100?????00?-102000---0----0?????????????????????1?????10????0000002---01102000
	Liphistius_malayanus           2000000001014020----000-10---0------000---0-0012-0710???10000----0001--?--------000-1000002-----0---0-1-01000-0010233100001103000-0-000000110100000000102300200-00-0000010111000002011000-102000---0----001300201----2------111011001100030000005------0200-
	Aphonopelma_hentzi             2000000001014020----000-10---0------000---0-0012-0710???--000------0---?----------0-111111------0---0-1-01000-0010233100001103000-0-000000110100000000102300200-00-0000010111000002011000-102000---0----001300201----2------101011001100030000005------0200-
	Hypochilus_pococki             2000000001014020----000-10---0------000--?0-0012-0710???--000------0---?----------0-111111------0---0-1-01000-0010233110001103000-0-000000110100000000102300200-00-0000010111000002011000-102000---0----001300201----2------101011001100030000005------0200-
	Cupienius_getazi               200000?001014020----000-10---0------000---0-0012-0710???--000------0--------------0-111111------0---0-1-01000-0010233110001103000-0-000000110100000000102300200-00-0000010111000002011000-102000---0----001300201----2------101011001100030000005------0200-
	Neobisium_maritimum            (1 2)00001001-012020----000-10---0------000---0-0012--700???10000----0001--?--------000-0000002-----0---0-1-01000-0010232201010003001011000000000000000000102300200-00-00000102------02300001-102000---0----0013??21?00??2------0-000000002??30000005------0200-
	Chelifer_cancroides            (1 2)00001001-012020----000-10---0------000---0-0012--700???10000----0001--?--------000-0000002-----0---0-1-01000-00102322010100030010110000000000000-0000102300200-00-00000102------02300001-102000---0----0013??21?00??2------0-000000002??30000005------0200-
	Eremocosta_striata             (1 2)00001000102---0----000-10---0------000---0-0012--200???10000----0001--?--------000-0000002-----0---0-1-01000-0011232201000003000-0-010000000000111000102300200-00-00000102------02300000-102000---0----0013??21?00??2------0-000000002??30000005------0200-
	Galeodes_armeniacus            (1 2)00001000102---0----000-10---0------000---0?0012--200???10000----0001--?--------000-0000002-----0---0-1-010?0-0011232201000003000-0-010000000000111000102300200-00-00000102------02300000-102000---0----0013??21?00??2------0-000000002??30000005------0200-
	Phrynus_marginemaculatus       2100001001012020----000-10---0------000---0-0012--700???10000----0001--?----00?0000-0000002-----0---0-1-01000-001023210000000300102-100100110011010000102300200-00-0000010111010102011000-102000---0----001300211000-2------111011000000030000015------02000
	Charinus_victori               2100000001012020----000-10---0------000---0-0012--700???10000----0001--?---?00-0000-0000002-----0---0-1-01000-001023210000000300102-100100110011010000102300200-00-0000010111010101011000-102000---0----001300211000-2------111011000000030000?15------02000

;

END;
BEGIN ASSUMPTIONS;
	OPTIONS DEFTYPE = UNORD POLYTCOUNT = MINSTEPS;
	TYPESET * UNTITLED   =  unord:  1- 252;

END;

BEGIN NOTES;

	SUT   TAXON = 37 NAME = color INTEGER = 5;
	SUT   TAXON = 42 NAME = color INTEGER = 5;
	SUT   TAXON = 81 NAME = color INTEGER = 5;

	SU  T = 42 C = 1 N = color I = 5;

	SU  T = 42 C = 2 N = color I = 5;

	TEXT   CHARACTER = 3 TEXT = Coded_as_?_unless_both_sexes_unequivocally_known;

	TEXT   CHARACTER = 128 TEXT = Coded_as_?_unless_both_sexes_are_unequivocally_known;

	TEXT   CHARACTER = 138 TEXT = Coded_as_?_unless_both_sexes_are_unequivocally_known;

END;

BEGIN MESQUITECHARMODELS;
	ProbModelSet * UNTITLED   =  'Mk1 (est.)':  1- 252;
END;

Begin MESQUITE;
		MESQUITESCRIPTVERSION 2;
		TITLE AUTO;
		tell ProjectCoordinator;
		timeSaved 1562650376573;
		getEmployee #mesquite.minimal.ManageTaxa.ManageTaxa;
		tell It;
			setID 0 1199600653265973346;
			tell It;
				setDefaultOrder  0 1 2 3 4 5 6 7 8 9 10 11 12 13 14 15 16 17 18 19 20 21 22 23 24 25 154 26 27 28 29 30 31 155 156 32 33 34 153 35 151 152 36 37 38 39 40 41 42 43 44 45 47 48 49 159 50 51 52 53 54 55 56 57 58 59 60 61 62 63 64 65 66 67 160 68 69 70 71 157 150 72 158 73 74 75 76 77 78 79 80 81 82 83 84 85 86 87 88 89 90 91 92 93 94 95 96 97 98 99 100 101 102 103 104 105 106 107 108 109 110 111 112 113 114 115 116 117 118 119 120 121 122 123 124 125 126 127 128 129 130 131 132 133 134 135 136 137 138 139 140 141 142 143 144 145 146 147 148 149 167;
				attachments ;
			endTell;
		endTell;
		getEmployee #mesquite.charMatrices.ManageCharacters.ManageCharacters;
		tell It;
			setID 0 4537477712115531456;
			mqVersion 360;
			checksumv 0 3 1100983976 null  getNumChars 252 numChars 252 getNumTaxa 161 numTaxa 161   short true   bits 255   states 255   sumSquaresStatesOnly 968374.0 sumSquares 968374.0 longCompressibleToShort false usingShortMatrix true   NumFiles 1 NumMatrices 1;
			mqVersion;
		endTell;
		getWindow;
		tell It;
			suppress;
			setResourcesState false false 100;
			setPopoutState 300;
			setExplanationSize 0;
			setAnnotationSize 0;
			setFontIncAnnot 0;
			setFontIncExp 0;
			setSize 958 952;
			setLocation 953 0;
			setFont SanSerif;
			setFontSize 10;
			getToolPalette;
			tell It;
			endTell;
			desuppress;
		endTell;
		getEmployee  #mesquite.minimal.ManageTaxa.ManageTaxa;
		tell It;
			showTaxa #1199600653265973346 #mesquite.lists.TaxonList.TaxonList;
			tell It;
				setTaxa #1199600653265973346;
				getWindow;
				tell It;
					useTargetValue off;
					setTargetValue ;
					newAssistant  #mesquite.lists.TaxonListCurrPartition.TaxonListCurrPartition;
					setExplanationSize 30;
					setAnnotationSize 20;
					setFontIncAnnot 0;
					setFontIncExp 0;
					setSize 858 880;
					setLocation 953 0;
					setFont SanSerif;
					setFontSize 10;
					getToolPalette;
					tell It;
						setTool mesquite.lists.TaxonList.TaxonListWindow.ibeam;
					endTell;
				endTell;
				showWindow;
				getEmployee #mesquite.lists.ColorTaxon.ColorTaxon;
				tell It;
					setColor Red;
					removeColor off;
				endTell;
				getEmployee #mesquite.lists.TaxonListAnnotPanel.TaxonListAnnotPanel;
				tell It;
					togglePanel off;
				endTell;
			endTell;
		endTell;
		getEmployee  #mesquite.charMatrices.BasicDataWindowCoord.BasicDataWindowCoord;
		tell It;
			showDataWindow #4537477712115531456 #mesquite.charMatrices.BasicDataWindowMaker.BasicDataWindowMaker;
			tell It;
				getWindow;
				tell It;
					getTable;
					tell It;
						rowNamesWidth 135;
					endTell;
					setExplanationSize 110;
					setAnnotationSize 60;
					setFontIncAnnot 0;
					setFontIncExp 0;
					setSize 858 760;
					setLocation 953 0;
					setFont SanSerif;
					setFontSize 10;
					getToolPalette;
					tell It;
						setTool mesquite.charMatrices.BasicDataWindowMaker.BasicDataWindow.ibeam;
					endTell;
					setActive;
					setTool mesquite.charMatrices.BasicDataWindowMaker.BasicDataWindow.ibeam;
					colorCells  #mesquite.charMatrices.ColorByState.ColorByState;
				tell It;
					setStateLimit 9;
					toggleUniformMaximum on;
				endTell;
					colorRowNames  #mesquite.charMatrices.TaxonGroupColor.TaxonGroupColor;
					colorColumnNames  #mesquite.charMatrices.CharGroupColor.CharGroupColor;
					colorText  #mesquite.charMatrices.NoColor.NoColor;
					setBackground White;
					toggleShowNames on;
					toggleShowTaxonNames on;
					toggleTight off;
					toggleThinRows off;
					toggleShowChanges on;
					toggleSeparateLines off;
					toggleShowStates on;
					toggleAutoWCharNames on;
					toggleAutoTaxonNames off;
					toggleShowDefaultCharNames off;
					toggleConstrainCW on;
					toggleBirdsEye off;
					toggleShowPaleGrid off;
					toggleShowPaleCellColors off;
					toggleShowPaleExcluded off;
					togglePaleInapplicable on;
					togglePaleMissing off;
					toggleShowBoldCellText off;
					toggleAllowAutosize on;
					toggleColorsPanel on;
					toggleDiagonal on;
					setDiagonalHeight 80;
					toggleLinkedScrolling on;
					toggleScrollLinkedTables off;
				endTell;
				showWindow;
				getWindow;
				tell It;
					forceAutosize;
				endTell;
				getEmployee #mesquite.charMatrices.AlterData.AlterData;
				tell It;
					toggleBySubmenus off;
				endTell;
				getEmployee #mesquite.charMatrices.ColorCells.ColorCells;
				tell It;
					setColor Red;
					removeColor off;
				endTell;
				getEmployee #mesquite.categ.StateNamesStrip.StateNamesStrip;
				tell It;
					showStrip off;
				endTell;
				getEmployee #mesquite.charMatrices.AnnotPanel.AnnotPanel;
				tell It;
					togglePanel off;
				endTell;
				getEmployee #mesquite.charMatrices.CharReferenceStrip.CharReferenceStrip;
				tell It;
					showStrip off;
				endTell;
				getEmployee #mesquite.charMatrices.QuickKeySelector.QuickKeySelector;
				tell It;
					autotabOff;
				endTell;
				getEmployee #mesquite.charMatrices.SelSummaryStrip.SelSummaryStrip;
				tell It;
					showStrip off;
				endTell;
				getEmployee #mesquite.categ.SmallStateNamesEditor.SmallStateNamesEditor;
				tell It;
					panelOpen true;
				endTell;
			endTell;
		endTell;
		endTell;
end;
